# Supplementary material for: A Survey of Copy Number Variation in the Porcine Genome Detected From Whole-Genome Sequence
Source: Front Genet. 2019 Aug 16;10:737. doi: 10.3389/fgene.2019.00737 (PMC6707380; doi:10.3389/fgene.2019.00737)
Supplement: Table S1 — Sequencing statistics. [file Table_1.xlsx]

## Sheet: Sheet1
Animal ID	Breed	Sex	Generation	Genomic Coverage (x)	Raw Reads	Mapped Reads	% Mapped
199590090	Landrace	M	Founder	19.85	430149744	419953474	0.976296
199590172	Landrace	M	Founder	18.66	410845928	400020368	0.973651
199590201	Landrace	M	Founder	13.11	296589180	291188474	0.981791
199590673	Landrace	M	Founder	14.99	337539324	331393696	0.981793
199690016	Landrace	M	Founder	20.69	447981240	435625174	0.972418
199690232	Landrace	M	Founder	10.14	208627865	201998044	0.968222
199691212	Landrace	M	Founder	11.86	262242196	253996266	0.968556
199692650	Landrace	M	Founder	7.43	168160424	163164246	0.970289
199790081	Landrace	M	Founder	19.48	422277260	411180208	0.973721
199790143	Duroc	M	Founder	12.02	275445792	270650258	0.98259
199790201	Landrace	M	Founder	12.45	288302934	280761648	0.973842
199790341	Landrace	M	Founder	24.26	533554052	515724876	0.966584
199890099	Duroc	M	Founder	13.02	321532162	313617768	0.975385
199890402	Landrace	M	Founder	16.46	561059342	544542784	0.970562
199890871	Duroc	M	Founder	21.61	514445122	502632988	0.977039
199990098	Duroc	M	Founder	12.06	279195776	272581138	0.976308
199990325	Duroc	M	Founder	15.33	341982024	333920336	0.976427
199992411	Duroc	M	Founder	18.65	408717808	396947996	0.971203
200090056	Duroc	M	Founder	21.04	460051010	442588718	0.962043
200090063	Duroc	M	Founder	12.76	288533624	283218334	0.981578
200090067	Duroc	M	Founder	13.91	326143980	318755054	0.977345
200090973	Duroc	M	Founder	10.31	284553734	278869762	0.980025
200090989	Duroc	M	Founder	9.17	257841380	237353730	0.920542
200091122	Duroc	M	Founder	8.16	240482846	233671948	0.971678
199826007	Composite	F	Founder	3.61	98456154	97494622	0.990234
199926002	Composite	F	Founder	2.13	68764282	58555156	0.851534
199927704	Composite	F	Founder	0.97	26964396	26612344	0.986944
199928701	Composite	F	Founder	3.35	91891630	90896812	0.989174
199931304	Composite	F	Founder	1.33	36775154	36332546	0.987964
199957902	Composite	F	Founder	2.18	60217834	59578670	0.989386
199960401	Composite	F	Founder	2.19	60445830	59685602	0.987423
199965205	Composite	F	Founder	2.5	68625386	67928866	0.98985
199967004	Composite	F	Founder	4.82	133038136	131608994	0.989258
199967505	Composite	F	Founder	6.6	185588646	183104136	0.986613
200022801	Composite	F	Founder	3.36	93269332	92236312	0.988924
200023005	Composite	F	Founder	2.16	59569844	58838282	0.987719
200024104	Composite	F	Founder	4.09	112886074	111512816	0.987835
200025104	Composite	F	Founder	7.35	204162954	200360788	0.981377
200027202	Composite	F	Founder	5.12	140645586	139387548	0.991055
200028301	Composite	F	Founder	7.2	200430730	197840446	0.987076
200032302	Composite	F	Founder	7.93	241104284	219073058	0.908624
200033301	Composite	F	Founder	2.92	83561290	81799090	0.978911
200033702	Composite	F	Founder	3.75	102795332	101677162	0.989122
200034604	Composite	F	Founder	1.93	54052972	53226114	0.984703
200035704	Composite	F	Founder	1.53	41856356	41359564	0.988131
200037101	Composite	F	Founder	1.9	52315484	51724230	0.988698
200040902	Composite	F	Founder	2.28	65180744	63911708	0.980531
200041704	Composite	F	Founder	2.27	63613314	62614296	0.984295
199924002	Composite	F	Founder	4.44	121373378	120138482	0.989826
199927206	Composite	F	Founder	4.82	133875874	132332522	0.988472
199928501	Composite	F	Founder	2.59	73444290	71776964	0.977298
199930906	Composite	F	Founder	2.89	79531982	78803826	0.990844
199931502	Composite	F	Founder	4.83	132345104	130922914	0.989254
199959504	Composite	F	Founder	3.15	86447074	85515686	0.989226
199961002	Composite	F	Founder	4.08	111624592	110473068	0.989684
199965303	Composite	F	Founder	2.21	61723174	60901234	0.986683
199967101	Composite	F	Founder	4.1	113836252	112294092	0.986453
199968602	Composite	F	Founder	7.73	218669056	214700098	0.981849
200023003	Composite	F	Founder	7.13	199276880	196535900	0.986245
200023503	Composite	F	Founder	1.69	47241128	46558492	0.98555
200024603	Composite	F	Founder	3.84	106036242	105027226	0.990484
200026905	Composite	F	Founder	4.21	118292298	114908062	0.971391
200028206	Composite	F	Founder	7.93	217270152	214432012	0.986937
200028502	Composite	F	Founder	3.07	84493298	83331044	0.986244
200032502	Composite	F	Founder	2.92	81152840	80013040	0.985955
200033302	Composite	F	Founder	2.16	60581468	59615662	0.984058
200033802	Composite	F	Founder	3.66	103063232	101365894	0.983531
200035402	Composite	F	Founder	2.09	57821524	57083762	0.987241
200036302	Composite	F	Founder	3.54	100567282	98378632	0.978237
200037403	Composite	F	Founder	4.94	137996986	136005058	0.985565
200041103	Composite	F	Founder	2.62	73932870	72450074	0.979944
200042005	Composite	F	Founder	1.7	49623980	48166414	0.970628
200418906	Composite	M	4	14.54	339381314	335649994	0.989006
200419203	Composite	F	4	18.44	414019444	410481762	0.991455
200420107	Composite	M	4	15.74	348511618	344602480	0.988783
200420605	Composite	M	4	22.49	488415912	482777238	0.988455
200421001	Composite	F	4	15.46	353387888	349647224	0.989415
200421705	Composite	M	4	3.43	112411156	111442754	0.991385
200422304	Composite	M	4	15.58	347164004	342983010	0.987957
200422804	Composite	F	4	25.27	539176834	532516432	0.987647
200424601	Composite	F	4	14.91	359176600	354765226	0.987718
200424608	Composite	M	4	9.81	233722148	231383200	0.989993
200425501	Composite	F	4	17.65	388511872	384680928	0.990139
200425606	Composite	M	4	22.31	488659308	483092686	0.988608
200426001	Composite	F	4	17.66	398477682	394322560	0.989573
200426201	Composite	F	4	15.73	348195844	344719068	0.990015
200426904	Composite	F	4	3.87	123685430	122868766	0.993397
200427302	Composite	F	4	21.58	457157594	451745630	0.988162
200427310	Composite	M	4	17.98	388114780	381008216	0.98169
200427908	Composite	M	4	21.63	506157462	498524378	0.98492
200428105	Composite	F	4	18.41	418492226	414206080	0.989758
200428204	Composite	M	4	20.48	471098580	466065260	0.989316
200428406	Composite	M	4	23.66	526043220	520190626	0.988874
200428504	Composite	F	4	17.43	391532352	387833222	0.990552
200429709	Composite	M	4	18.36	440993012	431274226	0.977962
200430203	Composite	F	4	18.11	426481888	420346436	0.985614
200521308	Composite	M	5	20.92	464898566	460701946	0.990973
200522204	Composite	M	5	17.09	381752104	377691348	0.989363
200523008	Composite	M	5	18.54	491185624	484804808	0.987009
200523107	Composite	M	5	23.97	530899988	525273036	0.989401
200523408	Composite	M	5	19.68	502191074	495044160	0.985769
200523706	Composite	M	5	21.87	529088052	522601682	0.98774
200524107	Composite	M	5	18.03	387636538	383862988	0.990265
200524306	Composite	M	5	26.94	615727286	608447410	0.988177
200524508	Composite	M	5	26.68	610604480	603504254	0.988372
200524904	Composite	M	5	26.39	639604150	627590450	0.981217
200526912	Composite	M	5	27.28	687476470	673428252	0.979566
200528203	Composite	M	5	18.94	473746608	464666228	0.980833
200622604	Composite	M	6	5.76	182754584	170455026	0.932699
200631708	Composite	M	6	3.42	114346948	96913775	0.847541
200721506	Composite	M	7	4.92	151762698	141510868	0.932448
200821404	Composite	M	8	24.65	546981688	533638192	0.975605
200825105	Composite	M	8	5.42	176538292	163398796	0.925571
200626508	Composite	M	6	12.77	267754282	263238994	0.983136
200623005	Composite	M	6	6.96	157075464	153289872	0.9759
200623706	Composite	M	6	6.39	133575206	128998086	0.965734
200624009	Composite	M	6	1.86	39032193	38388626	0.983512
200625409	Composite	M	6	24.02	502962796	495123714	0.984414
200626004	Composite	M	6	23.21	493181120	484826314	0.983059
200626207	Composite	M	6	3.1	65227340	63868826	0.979173
200627009	Composite	M	6	1.89	39913216	39184910	0.981753
200627806	Composite	M	6	27.29	577723870	565167966	0.978267
200630706	Composite	M	6	28.56	591190894	581420924	0.983474
200718805	Composite	M	7	24.32	520732668	510855694	0.981033
200718808	Composite	M	7	7.26	162861588	158980318	0.976168
200631203	Composite	M	6	23.37	535517440	521422932	0.973681
200718912	Composite	M	7	26.55	595560128	580990622	0.975536
200927107	Composite	M	9	13.56	305232436	296792806	0.97235
200932811	Composite	M	9	14.99	340903028	331253520	0.971694
200721705	Composite	M	7	15.08	337576300	328306894	0.972541
200821601	Composite	M	8	29.31	647214254	631610336	0.975891
200825705	Composite	M	8	24.77	530105686	519220130	0.979465
200927206	Composite	M	9	25.24	582173504	566580544	0.973216
200933208	Composite	M	9	29.64	634225986	620279178	0.97801
200727611	Composite	M	7	25.51	545953592	534298334	0.978652
200719208	Composite	M	7	26.08	597257196	581740900	0.974021
200819704	Composite	M	8	26.66	567242322	556424538	0.980929
200719504	Composite	M	7	12.64	270364484	265053704	0.980357
200719809	Composite	M	7	29.9	609940470	601834316	0.98671
200720007	Composite	M	7	16.11	325020674	319700872	0.983632
200720308	Composite	M	7	18.36	366826986	362685796	0.988711
200720505	Composite	M	7	22.06	448009272	442222804	0.987084
200720606	Composite	M	7	24.07	493286850	486316452	0.985869
200720912	Composite	M	7	24.64	506904364	499342440	0.985082
200819905	Composite	M	8	14.33	282518704	279511818	0.989357
200820008	Composite	M	8	14.09	301185184	295239612	0.980259
200820206	Composite	M	8	11.85	279877672	270735622	0.967336
200820408	Composite	M	8	11.75	256203294	250552762	0.977945
200820504	Composite	M	8	25	580739994	563359194	0.970071
200820708	Composite	M	8	12.58	290730960	282258046	0.970857
200821009	Composite	M	8	5.51	128832186	125525064	0.97433
200821101	Composite	M	8	11.91	276372428	268943628	0.97312
200821602	Composite	M	8	10.61	214917894	212199278	0.98735
200821803	Composite	M	8	6.4	149959144	145838208	0.97252
200823108	Composite	M	8	10.34	208608134	206200030	0.988456
200823603	Composite	M	8	14.96	364146400	348409162	0.956783
200823605	Composite	M	8	14.85	320281546	312891410	0.976926
200824011	Composite	M	8	22.29	527720668	511369388	0.969015
200824012	Composite	M	8	11.47	277799658	268268490	0.96569
200824504	Composite	M	8	12.85	307274254	296641936	0.965398
200824509	Composite	M	8	6.79	153442152	149305488	0.973041
200825104	Composite	M	8	7.09	163858072	159030802	0.97054
200827705	Composite	M	8	4.53	89717768	88536394	0.986832
200834106	Composite	M	8	17.2	340968876	336857302	0.987941
200924505	Composite	M	9	9.5	189015036	186774470	0.988146
200924906	Composite	M	9	21	423862532	417694504	0.985448
200925909	Composite	M	9	14.7	292054688	287374690	0.983976
200926609	Composite	M	9	12.45	245446906	242799998	0.989216
200926707	Composite	M	9	4.86	96573490	95287496	0.986684
200927006	Composite	M	9	14.68	287832314	284782760	0.989405
200927307	Composite	M	9	13.52	264334830	261440394	0.98905
200928405	Composite	M	9	7.87	154848160	152892118	0.987368
200930305	Composite	M	9	17.58	359127168	353578028	0.984548
200930309	Composite	M	9	5.86	115136204	113879392	0.989084
200930810	Composite	M	9	12.93	272666384	268330444	0.984098
200931004	Composite	M	9	8.61	182087880	179328400	0.984845
200931906	Composite	M	9	25.93	528237456	520148774	0.984687
200932410	Composite	M	9	31.13	643753102	633987722	0.984831
200933509	Composite	M	9	20.84	468278698	454506962	0.970591
200933609	Composite	M	9	17.27	397477766	385091896	0.968839
200934309	Composite	M	9	12.64	285229906	276893624	0.970773
201512802	Composite	F	15	15.95	320498536	315935976	0.985764
201512806	Composite	M	15	15.38	304802216	300762116	0.986745
201513212	Composite	M	15	17.53	346211888	341976148	0.987765
201513302	Composite	F	15	16.35	326856168	322400216	0.986367
201513503	Composite	M	15	16.98	341636310	335113782	0.980908
201514007	Composite	M	15	19.48	386028760	380313832	0.985196
201526512	Composite	M	15	15.31	308506846	303089744	0.982441
201526902	Composite	F	15	15.61	316686124	311046142	0.982191
201527003	Composite	F	15	17.43	356191094	349867260	0.982246
201527206	Composite	M	15	16.35	332937818	327234918	0.982871
201527312	Composite	M	15	17.36	350573444	345015680	0.984147
201528604	Composite	M	15	19.7	397829622	391004534	0.982844
201529301	Composite	F	15	16.23	324266366	319283012	0.984632
201529904	Composite	F	15	11.26	228703916	224622700	0.982155
201541912	Composite	M	15	15.69	312905366	308110986	0.984678
201542308	Composite	M	15	16.94	339171216	332839806	0.981333
201542401	Composite	F	15	16.26	316705396	312828910	0.98776
201542702	Composite	F	15	15.72	304055332	300738672	0.989092
201543206	Composite	M	15	16	308802834	305420702	0.989048
201543707	Composite	M	15	17.03	336066380	331587710	0.986673
201544001	Composite	F	15	15.79	313726272	309084422	0.985204
201544102	Composite	F	15	16.6	325191118	320982910	0.987059
201556603	Composite	F	15	16.16	320945470	316021774	0.984659
201556810	Composite	M	15	16.99	335465506	330695330	0.98578
201556811	Composite	M	15	16.88	329342672	325401752	0.988034
201557009	Composite	M	15	15.65	311895052	307476294	0.985833
201558001	Composite	F	15	11.36	222396154	219778890	0.988232
201558113	Composite	M	15	15.27	297785428	294264126	0.988175
201559602	Composite	F	15	17.5	347937152	343692288	0.9878
59879518	Landrace	M	AI Sire	18.56	371627524	366854828	0.987157
60278059	Landrace	M	AI Sire	21.66	421332510	417090542	0.989932
63016115	Landrace	M	AI Sire	16.45	348350764	322984978	0.927183
97711003	Landrace	M	AI Sire	16.56	347410482	328242852	0.944827
104004001	Landrace	M	AI Sire	12.27	245600442	241856722	0.984757
106863002	Landrace	M	AI Sire	11.76	236447110	232785720	0.984515
116737012	Landrace	M	AI Sire	16.94	332246486	327890586	0.98689
118822010	Landrace	M	AI Sire	15.04	300105360	295684226	0.985268
127044008	Landrace	M	AI Sire	15.59	308094932	303794302	0.986041
280550413	Landrace	M	AI Sire	17.56	347410482	342904544	0.98703
280570313	Landrace	M	AI Sire	10.2	229840342	222552302	0.968291
280761713	Landrace	M	AI Sire	15.27	344840054	333928818	0.968359
30077Z	Landrace	M	AI Sire	11.99	242100938	238528092	0.985242
34720Y	Landrace	M	AI Sire	19.27	391287684	385476866	0.985149
53648U	Landrace	M	AI Sire	15.4	312351942	307314478	0.983872
62069368	Yorkshire	M	AI Sire	19.74	390569544	385524346	0.987082
64630526	Yorkshire	M	AI Sire	14.8	323511696	291912684	0.902325
64635058	Yorkshire	M	AI Sire	17.74	364434132	345391974	0.947749
483170006	Yorkshire	M	AI Sire	17.6	354314968	349146288	0.985412
500154003	Yorkshire	M	AI Sire	16.36	330229340	325376422	0.985304
568349004	Yorkshire	M	AI Sire	19.29	388097728	382379894	0.985267
571376007	Yorkshire	M	AI Sire	11.77	236778840	232858490	0.983443
574119010	Yorkshire	M	AI Sire	14.76	300105360	289681880	0.965267
576747012	Yorkshire	M	AI Sire	15.15	308094932	297017512	0.964045
3130211713	Yorkshire	M	AI Sire	11.71	231198109	225456567	0.975166
3140134713	Yorkshire	M	AI Sire	16.5	333724148	328867266	0.985446
6150819115	Yorkshire	M	AI Sire	9.23	181404610	179078324	0.987176
33361Y	Yorkshire	M	AI Sire	8.92	205228244	198140798	0.965466
34725X	Yorkshire	M	AI Sire	9.79	222087768	214579702	0.966193
35954X	Yorkshire	M	AI Sire	12.16	248314352	244444252	0.984415
