# Supplementary material for: A Survey of Copy Number Variation in the Porcine Genome Detected From Whole-Genome Sequence
Source: Front Genet. 2019 Aug 16;10:737. doi: 10.3389/fgene.2019.00737 (PMC6707380; doi:10.3389/fgene.2019.00737)
Supplement: Table S2 — CNV overlapping between Lumpy and cn.MOPS analyses. [file Table_2.xlsx]

## Sheet: Sheet1
CNV Number	Chromosome	Start	End	Type	Sample
1	1	10624841	10628383	DEL	199590090
2	1	27501755	27504575	DEL	199590090
3	1	31837195	31840008	DEL	199590090
4	1	38458734	38465025	DEL	199590090
5	1	60600125	60607961	DEL	199590090
6	1	83389168	83392127	DEL	199590090
7	1	89055122	89058249	DEL	199590090
8	1	91051917	91058825	DEL	199590090
9	1	93317456	93325157	DEL	199590090
10	1	103046319	103053724	DEL	199590090
11	1	125146255	125148031	DEL	199590090
12	1	125148985	125151345	DEL	199590090
13	1	126229942	126233853	DEL	199590090
14	1	131978151	131981453	DEL	199590090
15	1	138857608	138865852	DEL	199590090
16	1	141200625	141208042	DEL	199590090
17	1	144869650	144877014	DEL	199590090
18	1	176736081	176740476	DEL	199590090
19	1	181812139	181815259	DEL	199590090
20	1	4044572	4046587	DEL	199590090
21	1	5217005	5224307	DEL	199590090
22	1	18883774	18888747	DEL	199590090
23	1	11014254	11017878	DEL	199590090
24	1	15507119	15514633	DEL	199590090
25	1	17031886	17036713	DEL	199590090
26	1	38294917	38298763	DEL	199590090
27	1	39770046	39773671	DEL	199590090
28	1	40488412	40493932	DEL	199590090
29	1	27755472	27764283	DEL	199590090
30	1	34295833	34300755	DEL	199590090
31	1	38834715	38839218	DEL	199590090
32	1	56517065	56520163	DEL	199590090
33	1	6827613	6836413	DEL	199590090
34	1	6863021	6868124	DEL	199590090
35	1	10725761	10726052	DEL	199590090
36	1	35637465	35648950	DEL	199590090
37	1	48773500	48775710	DEL	199590090
38	1	55451021	55458405	DEL	199590090
39	1	72280640	72287439	DEL	199590090
40	1	78484787	78492111	DEL	199590090
41	1	111477674	111485918	DEL	199590090
42	1	113426039	113426580	DEL	199590090
43	1	113414513	113435717	DEL	199590090
44	1	113758508	113762665	DEL	199590090
45	1	116546921	116552754	DEL	199590090
46	1	141612741	141616196	DEL	199590090
47	1	160714202	160722743	DEL	199590090
48	1	186661106	186664076	DEL	199590090
49	1	190308123	190308401	DEL	199590090
50	1	190308470	190310082	DEL	199590090
51	1	18487142	18491375	DEL	199590090
52	1	40722849	40727062	DEL	199590090
53	1	53269683	53276483	DEL	199590090
54	1	67652755	67656133	DEL	199590090
55	1	94659950	94663416	DEL	199590090
56	1	108206886	108209071	DEL	199590090
57	1	119667622	119676299	DEL	199590090
58	1	125749699	125752830	DEL	199590090
59	1	31353667	31361565	DEL	199590090
60	1	66864152	66873044	DEL	199590090
61	1	76372278	76375732	DEL	199590090
62	1	77261028	77265102	DEL	199590090
63	1	95075449	95077637	DEL	199590090
64	1	127310020	127310293	DEL	199590090
65	1	127308220	127312872	DEL	199590090
66	1	129711934	129715519	DEL	199590090
67	1	1773269	1780651	DEL	199590090
68	1	9180009	9185508	DEL	199590090
69	1	9357231	9359542	DEL	199590090
70	1	11956864	11961136	DEL	199590090
71	1	47743296	47748704	DEL	199590090
72	1	59571884	59580646	DEL	199590090
73	1	59991847	59995067	DEL	199590090
74	1	78725117	78727913	DEL	199590090
75	1	5771282	5779859	DEL	199590090
76	1	7337798	7339442	DEL	199590090
77	1	13454144	13457601	DEL	199590090
78	1	18886207	18888913	DEL	199590090
79	1	24013826	24017998	DEL	199590090
80	1	7578846	7582015	DEL	199590090
81	1	19309025	19319025	DEL	199590090
82	1	21275201	21278364	DEL	199590090
83	1	22188590	22203554	DEL	199590090
84	1	51813264	51816037	DEL	199590090
85	1	14369360	14371563	DEL	199590172
86	1	34439509	34446092	DEL	199590172
87	1	38458734	38465025	DEL	199590172
88	1	43618413	43621091	DEL	199590172
89	1	63081037	63082596	DEL	199590172
90	1	70368579	70375804	DEL	199590172
91	1	89055122	89058249	DEL	199590172
92	1	103046319	103053724	DEL	199590172
93	1	125146255	125148031	DEL	199590172
94	1	125148985	125151345	DEL	199590172
95	1	125253843	125262271	DEL	199590172
96	1	131978151	131981453	DEL	199590172
97	1	138857608	138865852	DEL	199590172
98	1	176736081	176740476	DEL	199590172
99	1	192208766	192211515	DEL	199590172
100	1	222089667	222093107	DEL	199590172
101	1	229937015	229941840	DEL	199590172
102	1	247482639	247491852	DEL	199590172
103	1	253664756	253664761	DEL	199590172
104	1	253664756	253665283	DEL	199590172
105	1	263116868	263120056	DEL	199590172
106	1	263687316	263690593	DEL	199590172
107	1	266987917	266988185	DEL	199590172
108	1	266989020	266991199	DEL	199590172
109	1	4988822	4990584	DEL	199590172
110	1	5217005	5224307	DEL	199590172
111	1	6600889	6604295	DEL	199590172
112	1	18883774	18888747	DEL	199590172
113	1	43861573	43866445	DEL	199590172
114	1	11014254	11017878	DEL	199590172
115	1	15507119	15514633	DEL	199590172
116	1	19069011	19069308	DEL	199590172
117	1	33722224	33725407	DEL	199590172
118	1	34736287	34738013	DEL	199590172
119	1	35042602	35044956	DEL	199590172
120	1	38201360	38210116	DEL	199590172
121	1	41339986	41343660	DEL	199590172
122	1	41922577	41924904	DEL	199590172
123	1	41932345	41934239	DEL	199590172
124	1	67588457	67592981	DEL	199590172
125	1	19950940	19951241	DEL	199590172
126	1	27755472	27764283	DEL	199590172
127	1	34295833	34300755	DEL	199590172
128	1	6827613	6836413	DEL	199590172
129	1	22535495	22537953	DEL	199590172
130	1	35637465	35648950	DEL	199590172
131	1	43571499	43583409	DEL	199590172
132	1	51435947	51444570	DEL	199590172
133	1	60940514	60942751	DEL	199590172
134	1	70470085	70473751	DEL	199590172
135	1	80876171	80881141	DEL	199590172
136	1	80925075	80932736	DEL	199590172
137	1	113414514	113435717	DEL	199590172
138	1	141612741	141616196	DEL	199590172
139	1	160714202	160722743	DEL	199590172
140	1	171881594	171883474	DEL	199590172
141	1	184624013	184631395	DEL	199590172
142	1	203325629	203328343	DEL	199590172
143	1	53269683	53276483	DEL	199590172
144	1	67652755	67656133	DEL	199590172
145	1	106397870	106398144	DEL	199590172
146	1	119667622	119676299	DEL	199590172
147	1	138164683	138181412	DEL	199590172
148	1	3001	26939	DUP	199590172
149	1	1251	26939	DUP	199590172
150	1	1574042	1581068	DEL	199590172
151	1	18020995	18022727	DEL	199590172
152	1	19198398	19201917	DEL	199590172
153	1	25934122	25936006	DEL	199590172
154	1	81773439	81775992	DEL	199590172
155	1	110958944	110967782	DEL	199590172
156	1	127308220	127312872	DEL	199590172
157	1	128234182	128236191	DEL	199590172
158	1	129711934	129715519	DEL	199590172
159	1	8343	11521	DUP	199590172
160	1	1773269	1780651	DEL	199590172
161	1	16558688	16562900	DEL	199590172
162	1	28250556	28253146	DEL	199590172
163	1	51510555	51516215	DEL	199590172
164	1	59571884	59580646	DEL	199590172
165	1	59991847	59995067	DEL	199590172
166	1	67141058	67148463	DEL	199590172
167	1	3794010	3802775	DEL	199590172
168	1	13454144	13457601	DEL	199590172
169	1	18886207	18888913	DEL	199590172
170	1	43670291	43672228	DEL	199590172
171	1	33908553	33913017	DEL	199590201
172	1	43481777	43489820	DEL	199590201
173	1	60600125	60607961	DEL	199590201
174	1	70368579	70375804	DEL	199590201
175	1	83389168	83392127	DEL	199590201
176	1	87281662	87289894	DEL	199590201
177	1	91051917	91058825	DEL	199590201
178	1	94852298	94860721	DEL	199590201
179	1	103046319	103053724	DEL	199590201
180	1	125253843	125262271	DEL	199590201
181	1	126229942	126233853	DEL	199590201
182	1	131978151	131981453	DEL	199590201
183	1	138857608	138865852	DEL	199590201
184	1	181812139	181815259	DEL	199590201
185	1	245886179	245893962	DEL	199590201
186	1	261494827	261497840	DEL	199590201
187	1	707129	709335	DEL	199590201
188	1	4044572	4046587	DEL	199590201
189	1	5217005	5224307	DEL	199590201
190	1	18883774	18888747	DEL	199590201
191	1	55761074	55764507	DEL	199590201
192	1	11014254	11017878	DEL	199590201
193	1	33722224	33725407	DEL	199590201
194	1	41929120	41935119	DEL	199590201
195	1	34295833	34300755	DEL	199590201
196	1	24663087	24669985	DEL	199590201
197	1	80747252	80749484	DEL	199590201
198	1	95064462	95069694	DEL	199590201
199	1	128966405	128969245	DEL	199590201
200	1	141612741	141616196	DEL	199590201
201	1	165335608	165343681	DEL	199590201
202	1	175414394	175417444	DEL	199590201
203	1	18598203	18605463	DEL	199590201
204	1	21601369	21604717	DEL	199590201
205	1	48950147	48982781	DEL	199590201
206	1	49106138	49109034	DEL	199590201
207	1	91050600	91056432	DEL	199590201
208	1	96711809	96720031	DEL	199590201
209	1	119667622	119676299	DEL	199590201
210	1	125621911	125625472	DEL	199590201
211	1	130460012	130462196	DEL	199590201
212	1	5499402	5502305	DEL	199590201
213	1	6004312	6014748	DEL	199590201
214	1	8188177	8190338	DEL	199590201
215	1	11573930	11595535	DEL	199590201
216	1	16098013	16098297	DEL	199590201
217	1	24435803	24444170	DEL	199590201
218	1	39714602	39722838	DEL	199590201
219	1	47529207	47532900	DEL	199590201
220	1	86692352	86697300	DEL	199590201
221	1	127308220	127312872	DEL	199590201
222	1	129711934	129715519	DEL	199590201
223	1	1773269	1780651	DEL	199590201
224	1	57802108	57810191	DEL	199590201
225	1	59991847	59995067	DEL	199590201
226	1	61828094	61834910	DEL	199590201
227	1	75050639	75057454	DEL	199590201
228	1	78725117	78727913	DEL	199590201
229	1	1924478	1933187	DEL	199590201
230	1	13454144	13457601	DEL	199590201
231	1	18061540	18069593	DEL	199590201
232	1	18886207	18888913	DEL	199590201
233	1	24741275	24748773	DEL	199590201
234	1	31169894	31172754	DEL	199590201
235	1	19309025	19319025	DEL	199590201
236	1	45998145	46006977	DEL	199590201
237	1	51628807	51637084	DEL	199590201
238	1	16825063	16831524	DEL	199590673
239	1	24203280	24206700	DEL	199590673
240	1	34987573	34995602	DEL	199590673
241	1	43012806	43017800	DEL	199590673
242	1	43481777	43489820	DEL	199590673
243	1	53628483	53632281	DEL	199590673
244	1	60600125	60607961	DEL	199590673
245	1	73868277	73876732	DEL	199590673
246	1	75759807	75762856	DEL	199590673
247	1	87281662	87289894	DEL	199590673
248	1	87600278	87602598	DEL	199590673
249	1	87899505	87907542	DEL	199590673
250	1	91783300	91898234	DEL	199590673
251	1	99726563	99735003	DEL	199590673
252	1	116637707	116642493	DEL	199590673
253	1	125253843	125262271	DEL	199590673
254	1	126394963	126395246	DEL	199590673
255	1	131978151	131981453	DEL	199590673
256	1	154940337	154942473	DEL	199590673
257	1	168395314	168395905	DEL	199590673
258	1	173780877	173782770	DEL	199590673
259	1	174452087	174454999	DEL	199590673
260	1	191899051	191907463	DEL	199590673
261	1	199474135	199480456	DEL	199590673
262	1	247482639	247491852	DEL	199590673
263	1	253633361	253633625	DEL	199590673
264	1	261494827	261497840	DEL	199590673
265	1	707129	709335	DEL	199590673
266	1	18883774	18888747	DEL	199590673
267	1	49554787	49557815	DEL	199590673
268	1	15507119	15514633	DEL	199590673
269	1	33722224	33725407	DEL	199590673
270	1	34736287	34738013	DEL	199590673
271	1	38201360	38210116	DEL	199590673
272	1	27900281	27907983	DEL	199590673
273	1	34295833	34300755	DEL	199590673
274	1	38944856	38947839	DEL	199590673
275	1	55961769	55964561	DEL	199590673
276	1	33289768	33292434	DEL	199590673
277	1	35637465	35648950	DEL	199590673
278	1	64311061	64319796	DEL	199590673
279	1	74515408	74524181	DEL	199590673
280	1	113841541	113843571	DEL	199590673
281	1	114495712	114499167	DEL	199590673
282	1	116546921	116552754	DEL	199590673
283	1	155325931	155331960	DEL	199590673
284	1	161959465	161959507	DEL	199590673
285	1	185408005	185411889	DEL	199590673
286	1	404513	408106	DEL	199590673
287	1	53269683	53276483	DEL	199590673
288	1	54166452	54170107	DEL	199590673
289	1	62550396	62557645	DEL	199590673
290	1	82607945	82659893	DEL	199590673
291	1	86825581	86834038	DEL	199590673
292	1	89021208	89021489	DEL	199590673
293	1	94594404	94598152	DEL	199590673
294	1	106166805	106176260	DEL	199590673
295	1	119667622	119676299	DEL	199590673
296	1	125426866	125428939	DEL	199590673
297	1	138164683	138181412	DEL	199590673
298	1	21320	26939	DUP	199590673
299	1	2996	26939	DUP	199590673
300	1	1251	26939	DUP	199590673
301	1	1574042	1581068	DEL	199590673
302	1	11590641	11590925	DEL	199590673
303	1	12332186	12340030	DEL	199590673
304	1	19198398	19201917	DEL	199590673
305	1	25436615	25444422	DEL	199590673
306	1	28979109	28983254	DEL	199590673
307	1	31353667	31361565	DEL	199590673
308	1	35034959	35042401	DEL	199590673
309	1	47529207	47532900	DEL	199590673
310	1	51114727	51122099	DEL	199590673
311	1	339886	341773	DEL	199590673
312	1	1773269	1780651	DEL	199590673
313	1	16558688	16562900	DEL	199590673
314	1	19145931	19148557	DEL	199590673
315	1	19148806	19149107	DEL	199590673
316	1	57802108	57810191	DEL	199590673
317	1	59571884	59580646	DEL	199590673
318	1	59991847	59995067	DEL	199590673
319	1	61828094	61834910	DEL	199590673
320	1	75050639	75057454	DEL	199590673
321	1	77134036	77137474	DEL	199590673
322	1	1924478	1933187	DEL	199590673
323	1	3748948	3761120	DEL	199590673
324	1	13454144	13457601	DEL	199590673
325	1	9026411	9028686	DEL	199590673
326	1	21275201	21278364	DEL	199590673
327	1	22808984	22811862	DEL	199590673
328	1	41264368	41267455	DEL	199590673
329	1	45998149	46006977	DEL	199590673
330	1	9162870	9164972	DEL	199690016
331	1	9165291	9165543	DEL	199690016
332	1	24203280	24206700	DEL	199690016
333	1	29433853	29464632	DEL	199690016
334	1	63140766	63142793	DEL	199690016
335	1	69355070	69357768	DEL	199690016
336	1	70368579	70375804	DEL	199690016
337	1	78391868	78399006	DEL	199690016
338	1	81503349	81511355	DEL	199690016
339	1	83389168	83392127	DEL	199690016
340	1	91783299	91898234	DEL	199690016
341	1	103046319	103053724	DEL	199690016
342	1	116637707	116642493	DEL	199690016
343	1	125146255	125148031	DEL	199690016
344	1	125148985	125151345	DEL	199690016
345	1	125677148	125683190	DEL	199690016
346	1	131978151	131981453	DEL	199690016
347	1	138857608	138865852	DEL	199690016
348	1	144869650	144877014	DEL	199690016
349	1	189872671	189874526	DEL	199690016
350	1	255977471	255981901	DEL	199690016
351	1	261494827	261497840	DEL	199690016
352	1	262166346	262175261	DEL	199690016
353	1	266987917	266988185	DEL	199690016
354	1	266989020	266991199	DEL	199690016
355	1	707129	709335	DEL	199690016
356	1	43861573	43866445	DEL	199690016
357	1	55761074	55764402	DEL	199690016
358	1	11014254	11017878	DEL	199690016
359	1	15507119	15514633	DEL	199690016
360	1	29931396	29938784	DEL	199690016
361	1	33722224	33725407	DEL	199690016
362	1	34736287	34738013	DEL	199690016
363	1	41339986	41343660	DEL	199690016
364	1	41922577	41924904	DEL	199690016
365	1	41932345	41934239	DEL	199690016
366	1	27900281	27907983	DEL	199690016
367	1	34295833	34300755	DEL	199690016
368	1	9042776	9043711	DEL	199690016
369	1	22535495	22537953	DEL	199690016
370	1	43571499	43583409	DEL	199690016
371	1	70470085	70473751	DEL	199690016
372	1	72280640	72287439	DEL	199690016
373	1	78484787	78492111	DEL	199690016
374	1	95064462	95069694	DEL	199690016
375	1	104643461	104645558	DEL	199690016
376	1	104645988	104647257	DEL	199690016
377	1	111477674	111485918	DEL	199690016
378	1	113331430	113347251	DEL	199690016
379	1	113419934	113419969	DEL	199690016
380	1	113414514	113435717	DEL	199690016
381	1	116546921	116552754	DEL	199690016
382	1	139822341	139828461	DEL	199690016
383	1	146490032	146498019	DEL	199690016
384	1	155325931	155331960	DEL	199690016
385	1	164618669	164620390	DEL	199690016
386	1	200249696	200252737	DEL	199690016
387	1	404513	408106	DEL	199690016
388	1	3341033	3345170	DEL	199690016
389	1	53269683	53276483	DEL	199690016
390	1	58928418	58931245	DEL	199690016
391	1	89021208	89021489	DEL	199690016
392	1	92914042	92916575	DEL	199690016
393	1	94659950	94663416	DEL	199690016
394	1	96711809	96720031	DEL	199690016
395	1	119667622	119676301	DEL	199690016
396	1	125749699	125752830	DEL	199690016
397	1	5499402	5502305	DEL	199690016
398	1	6004312	6014748	DEL	199690016
399	1	19113222	19120249	DEL	199690016
400	1	19198398	19201917	DEL	199690016
401	1	20992419	21000385	DEL	199690016
402	1	31353667	31361565	DEL	199690016
403	1	32070481	32082565	DEL	199690016
404	1	129711934	129715519	DEL	199690016
405	1	1221271	1232586	DEL	199690016
406	1	1773269	1780651	DEL	199690016
407	1	11956864	11961136	DEL	199690016
408	1	15900925	15908497	DEL	199690016
409	1	16558688	16562900	DEL	199690016
410	1	19565078	19565919	DEL	199690016
411	1	59571884	59580646	DEL	199690016
412	1	59991847	59995067	DEL	199690016
413	1	67141058	67148463	DEL	199690016
414	1	73123648	73132210	DEL	199690016
415	1	76793554	76799388	DEL	199690016
416	1	1924478	1933187	DEL	199690016
417	1	3794010	3802775	DEL	199690016
418	1	13454144	13457601	DEL	199690016
419	1	26021878	26025700	DEL	199690016
420	1	33062882	33071800	DEL	199690016
421	1	41607697	41609620	DEL	199690016
422	1	19309025	19319025	DEL	199690016
423	1	21587589	21589224	DEL	199690016
424	1	21875958	21878437	DEL	199690016
425	1	41264368	41267455	DEL	199690016
426	1	70368579	70375804	DEL	199690232
427	1	82296370	82298706	DEL	199690232
428	1	83389168	83392127	DEL	199690232
429	1	93317456	93325157	DEL	199690232
430	1	103046319	103053724	DEL	199690232
431	1	125146255	125148031	DEL	199690232
432	1	125148982	125151345	DEL	199690232
433	1	125253843	125262271	DEL	199690232
434	1	131978151	131981453	DEL	199690232
435	1	138857608	138865852	DEL	199690232
436	1	154940337	154942473	DEL	199690232
437	1	176736081	176740476	DEL	199690232
438	1	191148109	191155795	DEL	199690232
439	1	245279728	245281883	DEL	199690232
440	1	261494827	261497840	DEL	199690232
441	1	18883774	18888747	DEL	199690232
442	1	9013740	9014029	DEL	199690232
443	1	11014254	11017878	DEL	199690232
444	1	15507119	15514633	DEL	199690232
445	1	29980423	30010091	DEL	199690232
446	1	30010881	30015209	DEL	199690232
447	1	40488412	40493932	DEL	199690232
448	1	27900281	27907983	DEL	199690232
449	1	38514846	38516917	DEL	199690232
450	1	5502791	5507977	DEL	199690232
451	1	22535495	22537953	DEL	199690232
452	1	55451021	55458405	DEL	199690232
453	1	64311061	64319796	DEL	199690232
454	1	70470085	70473751	DEL	199690232
455	1	80925075	80932736	DEL	199690232
456	1	88630511	88633054	DEL	199690232
457	1	123807506	123811675	DEL	199690232
458	1	160714202	160722743	DEL	199690232
459	1	163672555	163678142	DEL	199690232
460	1	184624013	184631395	DEL	199690232
461	1	18487142	18491375	DEL	199690232
462	1	37653144	37655113	DEL	199690232
463	1	53657659	53662243	DEL	199690232
464	1	62550396	62557645	DEL	199690232
465	1	118206653	118214448	DEL	199690232
466	1	119667622	119676299	DEL	199690232
467	1	125346971	125349088	DEL	199690232
468	1	125621911	125625472	DEL	199690232
469	1	1256581	1263918	DEL	199690232
470	1	5499402	5502305	DEL	199690232
471	1	6004312	6014748	DEL	199690232
472	1	11590641	11590925	DEL	199690232
473	1	39714602	39722838	DEL	199690232
474	1	52316098	52323612	DEL	199690232
475	1	81773439	81775992	DEL	199690232
476	1	86692352	86697300	DEL	199690232
477	1	129711934	129715519	DEL	199690232
478	1	1773269	1780651	DEL	199690232
479	1	19145931	19148557	DEL	199690232
480	1	19148806	19149107	DEL	199690232
481	1	47743295	47748704	DEL	199690232
482	1	51510555	51516215	DEL	199690232
483	1	57802108	57810191	DEL	199690232
484	1	59991847	59995067	DEL	199690232
485	1	61828094	61834910	DEL	199690232
486	1	67141058	67148463	DEL	199690232
487	1	75765335	75772706	DEL	199690232
488	1	13065886	13069559	DEL	199690232
489	1	13454144	13457601	DEL	199690232
490	1	18886207	18888913	DEL	199690232
491	1	41607697	41609620	DEL	199690232
492	1	2051668	2051930	DEL	199690232
493	1	19309025	19319025	DEL	199690232
494	1	11366323	11374869	DEL	199691212
495	1	31837195	31840008	DEL	199691212
496	1	33911817	33912521	DEL	199691212
497	1	33908553	33913017	DEL	199691212
498	1	43618413	43621091	DEL	199691212
499	1	75759807	75762856	DEL	199691212
500	1	75821002	75828864	DEL	199691212
501	1	81503349	81511355	DEL	199691212
502	1	87807938	87816175	DEL	199691212
503	1	89055116	89058249	DEL	199691212
504	1	125146255	125148031	DEL	199691212
505	1	125148985	125151345	DEL	199691212
506	1	125677148	125683190	DEL	199691212
507	1	127455311	127457415	DEL	199691212
508	1	131978151	131981453	DEL	199691212
509	1	189872671	189874526	DEL	199691212
510	1	244684417	244820015	DEL	199691212
511	1	261494827	261497840	DEL	199691212
512	1	43861573	43866445	DEL	199691212
513	1	49554787	49557815	DEL	199691212
514	1	13937507	13940651	DEL	199691212
515	1	33722224	33725407	DEL	199691212
516	1	38201360	38210116	DEL	199691212
517	1	41339986	41343660	DEL	199691212
518	1	41922577	41924904	DEL	199691212
519	1	27755472	27764283	DEL	199691212
520	1	27900281	27907983	DEL	199691212
521	1	28221373	28230286	DEL	199691212
522	1	56517065	56520163	DEL	199691212
523	1	5480413	5488843	DEL	199691212
524	1	5502791	5507977	DEL	199691212
525	1	6111040	6114580	DEL	199691212
526	1	12115348	12119882	DEL	199691212
527	1	35637465	35648950	DEL	199691212
528	1	51402260	51404527	DEL	199691212
529	1	78484787	78492111	DEL	199691212
530	1	93851698	93851961	DEL	199691212
531	1	111477674	111485918	DEL	199691212
532	1	113641593	113652453	DEL	199691212
533	1	146490032	146498019	DEL	199691212
534	1	155126832	155177686	DEL	199691212
535	1	160714202	160722743	DEL	199691212
536	1	164336316	164341262	DEL	199691212
537	1	165026555	165031759	DEL	199691212
538	1	165335608	165343681	DEL	199691212
539	1	171405079	171413299	DEL	199691212
540	1	23753886	23757148	DEL	199691212
541	1	53269683	53276483	DEL	199691212
542	1	62550396	62557645	DEL	199691212
543	1	91050600	91056432	DEL	199691212
544	1	93583559	93590799	DEL	199691212
545	1	94594404	94598152	DEL	199691212
546	1	118206653	118214448	DEL	199691212
547	1	119667622	119676299	DEL	199691212
548	1	125621911	125625472	DEL	199691212
549	1	127151056	127160255	DEL	199691212
550	1	17576853	17580242	DEL	199691212
551	1	57010190	57012309	DEL	199691212
552	1	90558093	90570029	DEL	199691212
553	1	90664837	90667700	DEL	199691212
554	1	1773269	1780651	DEL	199691212
555	1	8724232	8727230	DEL	199691212
556	1	11477904	11488066	DEL	199691212
557	1	15583217	15588921	DEL	199691212
558	1	43868640	43870931	DEL	199691212
559	1	59571884	59580646	DEL	199691212
560	1	59991847	59995067	DEL	199691212
561	1	73123648	73132210	DEL	199691212
562	1	75050639	75057454	DEL	199691212
563	1	77134036	77137474	DEL	199691212
564	1	13454144	13457601	DEL	199691212
565	1	19309025	19319025	DEL	199691212
566	1	45495663	45497727	DEL	199691212
567	1	41418081	41426715	DEL	199692650
568	1	53275391	53283148	DEL	199692650
569	1	111851191	111855713	DEL	199692650
570	1	125146255	125148031	DEL	199692650
571	1	125677148	125683190	DEL	199692650
572	1	220607119	220615575	DEL	199692650
573	1	251421693	251425448	DEL	199692650
574	1	261494827	261497840	DEL	199692650
575	1	4044572	4046587	DEL	199692650
576	1	6256304	6263768	DEL	199692650
577	1	11014254	11017878	DEL	199692650
578	1	33722224	33725407	DEL	199692650
579	1	34736287	34738013	DEL	199692650
580	1	38201360	38210116	DEL	199692650
581	1	28221373	28230286	DEL	199692650
582	1	49102729	49102782	DEL	199692650
583	1	4846061	4853526	DEL	199692650
584	1	5502791	5507977	DEL	199692650
585	1	12115348	12119882	DEL	199692650
586	1	132190892	132198966	DEL	199692650
587	1	155503239	155548809	DEL	199692650
588	1	165335608	165343681	DEL	199692650
589	1	200249701	200252737	DEL	199692650
590	1	6435554	6435870	DEL	199692650
591	1	35584920	35592464	DEL	199692650
592	1	53269683	53276483	DEL	199692650
593	1	91050600	91056432	DEL	199692650
594	1	94594404	94598152	DEL	199692650
595	1	95813929	95815654	DEL	199692650
596	1	97577724	97579771	DEL	199692650
597	1	128375445	128377767	DEL	199692650
598	1	138164683	138181412	DEL	199692650
599	1	25436615	25444422	DEL	199692650
600	1	28979109	28983254	DEL	199692650
601	1	74536855	74540646	DEL	199692650
602	1	75036723	75040167	DEL	199692650
603	1	81773439	81775992	DEL	199692650
604	1	99146265	99187223	DEL	199692650
605	1	1221271	1232586	DEL	199692650
606	1	11956864	11961136	DEL	199692650
607	1	59991847	59995067	DEL	199692650
608	1	75765335	75772706	DEL	199692650
609	1	13454144	13457601	DEL	199692650
610	1	18886207	18888913	DEL	199692650
611	1	33062882	33071800	DEL	199692650
612	1	19309025	19319025	DEL	199692650
613	1	21275201	21278364	DEL	199692650
614	1	6141469	6141742	DEL	199790081
615	1	6138925	6143056	DEL	199790081
616	1	41376332	41378359	DEL	199790081
617	1	63081037	63082596	DEL	199790081
618	1	69355070	69357768	DEL	199790081
619	1	70368579	70375804	DEL	199790081
620	1	83389168	83392127	DEL	199790081
621	1	87281662	87289894	DEL	199790081
622	1	89055122	89058249	DEL	199790081
623	1	103046319	103053724	DEL	199790081
624	1	131978151	131981453	DEL	199790081
625	1	134521727	134529941	DEL	199790081
626	1	138857608	138865852	DEL	199790081
627	1	141200625	141208042	DEL	199790081
628	1	173792211	173799500	DEL	199790081
629	1	176736081	176740476	DEL	199790081
630	1	191148109	191155795	DEL	199790081
631	1	191899051	191907463	DEL	199790081
632	1	245279728	245281883	DEL	199790081
633	1	247482639	247491852	DEL	199790081
634	1	251421693	251425448	DEL	199790081
635	1	261494827	261497840	DEL	199790081
636	1	3545581	3561405	DEL	199790081
637	1	18883774	18888747	DEL	199790081
638	1	43861573	43866445	DEL	199790081
639	1	11014254	11017878	DEL	199790081
640	1	29980423	30010091	DEL	199790081
641	1	30010881	30015209	DEL	199790081
642	1	33722224	33725407	DEL	199790081
643	1	41339986	41343660	DEL	199790081
644	1	27900281	27907983	DEL	199790081
645	1	34295833	34300755	DEL	199790081
646	1	56517065	56520163	DEL	199790081
647	1	6111040	6114580	DEL	199790081
648	1	18569365	18571730	DEL	199790081
649	1	51435947	51444570	DEL	199790081
650	1	55598047	55611999	DEL	199790081
651	1	64311061	64319796	DEL	199790081
652	1	70470085	70473751	DEL	199790081
653	1	80925075	80932736	DEL	199790081
654	1	111477674	111485918	DEL	199790081
655	1	113414514	113435717	DEL	199790081
656	1	153437477	153441114	DEL	199790081
657	1	155143301	155143580	DEL	199790081
658	1	155126832	155177686	DEL	199790081
659	1	155325931	155331960	DEL	199790081
660	1	163672555	163678142	DEL	199790081
661	1	164336316	164341262	DEL	199790081
662	1	165026555	165031759	DEL	199790081
663	1	175414394	175417444	DEL	199790081
664	1	200249701	200252737	DEL	199790081
665	1	3341033	3345170	DEL	199790081
666	1	3509762	3515276	DEL	199790081
667	1	18487142	18491375	DEL	199790081
668	1	18598203	18605463	DEL	199790081
669	1	58737916	58743854	DEL	199790081
670	1	58928418	58931245	DEL	199790081
671	1	62550396	62557645	DEL	199790081
672	1	67652755	67656133	DEL	199790081
673	1	119667622	119676299	DEL	199790081
674	1	1574042	1581068	DEL	199790081
675	1	6004312	6014748	DEL	199790081
676	1	11573930	11595535	DEL	199790081
677	1	28979109	28983254	DEL	199790081
678	1	32070481	32082565	DEL	199790081
679	1	74536855	74540646	DEL	199790081
680	1	75036723	75040167	DEL	199790081
681	1	76372278	76375732	DEL	199790081
682	1	81773439	81775992	DEL	199790081
683	1	117551151	117559404	DEL	199790081
684	1	123840480	123848951	DEL	199790081
685	1	129711934	129715519	DEL	199790081
686	1	1773269	1780651	DEL	199790081
687	1	2174584	2175542	DEL	199790081
688	1	2176663	2178499	DEL	199790081
689	1	6629371	6633279	DEL	199790081
690	1	8724232	8727230	DEL	199790081
691	1	19145931	19148557	DEL	199790081
692	1	19148806	19149107	DEL	199790081
693	1	28250556	28253146	DEL	199790081
694	1	51510551	51516215	DEL	199790081
695	1	59571884	59580646	DEL	199790081
696	1	59991847	59995067	DEL	199790081
697	1	1924478	1933187	DEL	199790081
698	1	13454144	13457601	DEL	199790081
699	1	18886207	18888913	DEL	199790081
700	1	33062882	33071800	DEL	199790081
701	1	188679	197106	DEL	199790081
702	1	15549866	15551039	DEL	199790081
703	1	6138925	6143056	DEL	199790143
704	1	11366323	11374869	DEL	199790143
705	1	30209743	30212579	DEL	199790143
706	1	34439509	34446092	DEL	199790143
707	1	78391868	78399006	DEL	199790143
708	1	94852298	94860721	DEL	199790143
709	1	147328007	147331057	DEL	199790143
710	1	154953070	154957385	DEL	199790143
711	1	173187295	173189759	DEL	199790143
712	1	173792211	173799500	DEL	199790143
713	1	174452087	174454999	DEL	199790143
714	1	191899051	191907463	DEL	199790143
715	1	233197400	233201088	DEL	199790143
716	1	247482639	247491852	DEL	199790143
717	1	261494827	261497840	DEL	199790143
718	1	18849444	18849731	DEL	199790143
719	1	18883774	18888747	DEL	199790143
720	1	3604602	3606609	DEL	199790143
721	1	15507119	15514633	DEL	199790143
722	1	19069011	19069308	DEL	199790143
723	1	39770046	39773671	DEL	199790143
724	1	40488412	40493932	DEL	199790143
725	1	57011510	57270867	DEL	199790143
726	1	34295833	34300755	DEL	199790143
727	1	5502791	5507977	DEL	199790143
728	1	64311061	64319796	DEL	199790143
729	1	70685485	70686410	DEL	199790143
730	1	71241080	71244291	DEL	199790143
731	1	79808614	79810701	DEL	199790143
732	1	113331430	113347251	DEL	199790143
733	1	203310426	203373087	DEL	199790143
734	1	53269683	53276483	DEL	199790143
735	1	12332186	12340030	DEL	199790143
736	1	17576853	17580242	DEL	199790143
737	1	35116047	35119953	DEL	199790143
738	1	56833748	56836525	DEL	199790143
739	1	57765530	57769529	DEL	199790143
740	1	57887602	57891415	DEL	199790143
741	1	8967355	8975232	DEL	199790143
742	1	11477904	11488066	DEL	199790143
743	1	11885293	11888688	DEL	199790143
744	1	16489448	16492148	DEL	199790143
745	1	13454144	13457601	DEL	199790143
746	1	13548585	13548833	DEL	199790143
747	1	33062882	33071800	DEL	199790143
748	1	11366323	11374869	DEL	199790201
749	1	38458734	38465025	DEL	199790201
750	1	53275390	53283149	DEL	199790201
751	1	53628483	53632281	DEL	199790201
752	1	54677094	54683811	DEL	199790201
753	1	60600125	60607961	DEL	199790201
754	1	63081037	63082596	DEL	199790201
755	1	75821002	75828864	DEL	199790201
756	1	87281662	87289894	DEL	199790201
757	1	94167744	94176665	DEL	199790201
758	1	94852298	94860721	DEL	199790201
759	1	103046319	103053724	DEL	199790201
760	1	124560030	124568469	DEL	199790201
761	1	125146255	125148031	DEL	199790201
762	1	138857608	138865852	DEL	199790201
763	1	154953070	154957385	DEL	199790201
764	1	173187295	173189759	DEL	199790201
765	1	173792211	173799500	DEL	199790201
766	1	174452087	174454999	DEL	199790201
767	1	175356410	175359157	DEL	199790201
768	1	178502354	178508812	DEL	199790201
769	1	199884702	199895066	DEL	199790201
770	1	203861963	203862237	DEL	199790201
771	1	261494827	261497840	DEL	199790201
772	1	263116868	263120056	DEL	199790201
773	1	4044572	4046587	DEL	199790201
774	1	18883774	18888747	DEL	199790201
775	1	11014254	11017878	DEL	199790201
776	1	33722224	33725407	DEL	199790201
777	1	38201360	38210116	DEL	199790201
778	1	53815815	53823144	DEL	199790201
779	1	34295833	34300755	DEL	199790201
780	1	59563812	59565605	DEL	199790201
781	1	6863021	6868124	DEL	199790201
782	1	22105446	22111550	DEL	199790201
783	1	55598047	55611999	DEL	199790201
784	1	61948754	61951305	DEL	199790201
785	1	70685485	70686410	DEL	199790201
786	1	80925075	80932736	DEL	199790201
787	1	95064462	95069694	DEL	199790201
788	1	128966405	128969245	DEL	199790201
789	1	155325931	155331960	DEL	199790201
790	1	175414394	175417444	DEL	199790201
791	1	184624013	184631395	DEL	199790201
792	1	193979901	193982969	DEL	199790201
793	1	203325629	203328343	DEL	199790201
794	1	53269683	53276483	DEL	199790201
795	1	58928418	58931245	DEL	199790201
796	1	91050600	91056432	DEL	199790201
797	1	118206653	118214448	DEL	199790201
798	1	119667622	119676299	DEL	199790201
799	1	125749699	125752830	DEL	199790201
800	1	133282410	133285065	DEL	199790201
801	1	1251	26939	DUP	199790201
802	1	5499402	5502305	DEL	199790201
803	1	6004312	6014748	DEL	199790201
804	1	19113222	19120249	DEL	199790201
805	1	28979109	28983254	DEL	199790201
806	1	47529207	47532900	DEL	199790201
807	1	66864152	66873044	DEL	199790201
808	1	81773439	81775992	DEL	199790201
809	1	110958944	110967782	DEL	199790201
810	1	117551151	117559404	DEL	199790201
811	1	123840480	123848951	DEL	199790201
812	1	128165290	128192882	DUP	199790201
813	1	129711934	129715519	DEL	199790201
814	1	1773269	1780651	DEL	199790201
815	1	11885293	11888688	DEL	199790201
816	1	16558688	16562900	DEL	199790201
817	1	19148806	19149107	DEL	199790201
818	1	51510555	51516215	DEL	199790201
819	1	57802108	57810191	DEL	199790201
820	1	59571884	59580646	DEL	199790201
821	1	59991847	59995067	DEL	199790201
822	1	61828094	61834910	DEL	199790201
823	1	67141058	67148463	DEL	199790201
824	1	73123648	73132210	DEL	199790201
825	1	3794010	3802775	DEL	199790201
826	1	13454144	13457601	DEL	199790201
827	1	19309025	19319025	DEL	199790201
828	1	51628807	51637084	DEL	199790201
829	1	1243891	1246947	DEL	199790341
830	1	6138925	6143056	DEL	199790341
831	1	26331120	26333217	DEL	199790341
832	1	38458734	38465025	DEL	199790341
833	1	40540896	40549834	DEL	199790341
834	1	41418081	41426715	DEL	199790341
835	1	50622870	50625221	DEL	199790341
836	1	53275381	53283157	DEL	199790341
837	1	54677094	54683811	DEL	199790341
838	1	73868277	73876732	DEL	199790341
839	1	82296370	82298706	DEL	199790341
840	1	83389168	83392127	DEL	199790341
841	1	87807938	87816175	DEL	199790341
842	1	89055122	89058249	DEL	199790341
843	1	125253843	125262271	DEL	199790341
844	1	125677148	125683190	DEL	199790341
845	1	126394963	126395246	DEL	199790341
846	1	132020280	132028360	DEL	199790341
847	1	154940337	154942473	DEL	199790341
848	1	176736081	176740476	DEL	199790341
849	1	229937015	229941840	DEL	199790341
850	1	247482639	247491852	DEL	199790341
851	1	261494827	261497840	DEL	199790341
852	1	1687159	1691030	DEL	199790341
853	1	3545581	3561405	DEL	199790341
854	1	43861573	43866445	DEL	199790341
855	1	55761074	55764507	DEL	199790341
856	1	58147642	58149392	DEL	199790341
857	1	12381137	12383784	DEL	199790341
858	1	13937507	13940651	DEL	199790341
859	1	15507119	15514633	DEL	199790341
860	1	29084883	29090328	DEL	199790341
861	1	33722224	33725407	DEL	199790341
862	1	38201360	38210116	DEL	199790341
863	1	41339986	41343660	DEL	199790341
864	1	41922577	41924904	DEL	199790341
865	1	50458152	50460616	DEL	199790341
866	1	54610848	54624582	DEL	199790341
867	1	27755472	27764283	DEL	199790341
868	1	28282393	28283984	DEL	199790341
869	1	28284166	28285314	DEL	199790341
870	1	30639618	30647158	DEL	199790341
871	1	56517065	56520163	DEL	199790341
872	1	10499106	10501700	DEL	199790341
873	1	18569365	18571730	DEL	199790341
874	1	35637465	35648950	DEL	199790341
875	1	43571499	43583409	DEL	199790341
876	1	70470085	70473751	DEL	199790341
877	1	95064462	95069694	DEL	199790341
878	1	103465631	103472922	DEL	199790341
879	1	105356885	105358598	DEL	199790341
880	1	116546921	116552754	DEL	199790341
881	1	141612741	141616196	DEL	199790341
882	1	155503239	155548809	DEL	199790341
883	1	160714202	160722743	DEL	199790341
884	1	165335608	165343681	DEL	199790341
885	1	184624013	184631395	DEL	199790341
886	1	186661106	186664076	DEL	199790341
887	1	53269683	53276483	DEL	199790341
888	1	54166452	54170107	DEL	199790341
889	1	89021208	89021489	DEL	199790341
890	1	118842874	118851436	DEL	199790341
891	1	119667622	119676299	DEL	199790341
892	1	125749701	125752830	DEL	199790341
893	1	66864152	66873044	DEL	199790341
894	1	75036723	75040167	DEL	199790341
895	1	81773439	81775992	DEL	199790341
896	1	90558093	90570029	DEL	199790341
897	1	90664837	90667700	DEL	199790341
898	1	107561281	107563727	DEL	199790341
899	1	117551151	117559404	DEL	199790341
900	1	127308220	127312872	DEL	199790341
901	1	129711934	129715519	DEL	199790341
902	1	1221271	1232586	DEL	199790341
903	1	9595504	9599943	DEL	199790341
904	1	11956864	11961136	DEL	199790341
905	1	15473850	15476321	DEL	199790341
906	1	15582784	15589952	DEL	199790341
907	1	15900925	15908497	DEL	199790341
908	1	16558688	16562905	DEL	199790341
909	1	59571884	59580646	DEL	199790341
910	1	59849926	59856373	DEL	199790341
911	1	59991847	59995067	DEL	199790341
912	1	63894641	63910226	DEL	199790341
913	1	67141057	67148463	DEL	199790341
914	1	68061698	68070131	DEL	199790341
915	1	18886207	18888913	DEL	199790341
916	1	19309025	19319025	DEL	199790341
917	1	45998149	46006977	DEL	199790341
918	1	480685	485075	DEL	199890099
919	1	27501755	27504575	DEL	199890099
920	1	43481777	43489820	DEL	199890099
921	1	78391868	78399006	DEL	199890099
922	1	87807938	87816175	DEL	199890099
923	1	91623845	91631821	DEL	199890099
924	1	125790314	125798554	DEL	199890099
925	1	129061616	129069539	DEL	199890099
926	1	131978151	131981453	DEL	199890099
927	1	138857608	138865852	DEL	199890099
928	1	141200625	141208042	DEL	199890099
929	1	173792211	173799500	DEL	199890099
930	1	196823496	196830783	DEL	199890099
931	1	261494827	261497840	DEL	199890099
932	1	12099988	12106061	DEL	199890099
933	1	17074994	17079955	DEL	199890099
934	1	43861573	43866445	DEL	199890099
935	1	6626434	6628708	DEL	199890099
936	1	13937507	13940651	DEL	199890099
937	1	15507119	15514633	DEL	199890099
938	1	19069011	19069308	DEL	199890099
939	1	29084883	29090328	DEL	199890099
940	1	43058874	43067379	DEL	199890099
941	1	46705459	46708171	DEL	199890099
942	1	28221373	28230286	DEL	199890099
943	1	22220308	22224401	DEL	199890099
944	1	139822341	139828461	DEL	199890099
945	1	146490032	146498019	DEL	199890099
946	1	148360608	148364425	DEL	199890099
947	1	160938044	160947635	DEL	199890099
948	1	182484101	182486822	DEL	199890099
949	1	200529116	200533842	DEL	199890099
950	1	208076215	208077938	DEL	199890099
951	1	53269683	53276483	DEL	199890099
952	1	86825576	86834038	DEL	199890099
953	1	125621911	125625472	DEL	199890099
954	1	127151056	127160255	DEL	199890099
955	1	12018114	12095977	DEL	199890099
956	1	16098013	16098297	DEL	199890099
957	1	17576853	17580242	DEL	199890099
958	1	36421563	36429142	DEL	199890099
959	1	57765530	57769529	DEL	199890099
960	1	57887602	57891415	DEL	199890099
961	1	67888098	67892406	DEL	199890099
962	1	76692035	76693734	DEL	199890099
963	1	85925789	85927028	DEL	199890099
964	1	110958944	110967782	DEL	199890099
965	1	1221271	1232586	DEL	199890099
966	1	1773269	1780651	DEL	199890099
967	1	2176663	2178499	DEL	199890099
968	1	2174584	2179621	DEL	199890099
969	1	16489448	16492148	DEL	199890099
970	1	1924478	1933187	DEL	199890099
971	1	2197032	2199391	DEL	199890099
972	1	13454144	13457601	DEL	199890099
973	1	1243891	1246947	DEL	199890402
974	1	11366323	11374869	DEL	199890402
975	1	38458734	38465025	DEL	199890402
976	1	42317113	42324953	DEL	199890402
977	1	43481777	43489820	DEL	199890402
978	1	53275381	53283157	DEL	199890402
979	1	54677094	54683811	DEL	199890402
980	1	54985612	54993653	DEL	199890402
981	1	81503349	81511355	DEL	199890402
982	1	82296370	82298706	DEL	199890402
983	1	83389168	83392127	DEL	199890402
984	1	87281662	87289894	DEL	199890402
985	1	91783299	91898234	DEL	199890402
986	1	94852298	94860721	DEL	199890402
987	1	99726563	99735003	DEL	199890402
988	1	100963441	100972039	DEL	199890402
989	1	103046319	103053724	DEL	199890402
990	1	125146255	125148031	DEL	199890402
991	1	131978151	131981453	DEL	199890402
992	1	138857608	138865852	DEL	199890402
993	1	144869650	144877014	DEL	199890402
994	1	154940337	154942473	DEL	199890402
995	1	176736081	176740476	DEL	199890402
996	1	261494827	261497840	DEL	199890402
997	1	262166346	262175261	DEL	199890402
998	1	3926668	3931623	DEL	199890402
999	1	4044572	4046587	DEL	199890402
1000	1	25240599	25247386	DEL	199890402
1001	1	15507119	15514633	DEL	199890402
1002	1	17031886	17036713	DEL	199890402
1003	1	38201360	38210116	DEL	199890402
1004	1	42448928	42452545	DEL	199890402
1005	1	57662026	57724678	DEL	199890402
1006	1	15902683	15907434	DEL	199890402
1007	1	27755472	27764283	DEL	199890402
1008	1	27900281	27907983	DEL	199890402
1009	1	28221373	28230286	DEL	199890402
1010	1	34295833	34300755	DEL	199890402
1011	1	34968068	34968091	DEL	199890402
1012	1	6555674	6565010	DEL	199890402
1013	1	6827618	6836413	DEL	199890402
1014	1	22105446	22111550	DEL	199890402
1015	1	70470085	70473751	DEL	199890402
1016	1	78484787	78492111	DEL	199890402
1017	1	94444649	94453463	DEL	199890402
1018	1	111477674	111485918	DEL	199890402
1019	1	146490032	146498019	DEL	199890402
1020	1	160714202	160722743	DEL	199890402
1021	1	165335608	165343681	DEL	199890402
1022	1	171405079	171413299	DEL	199890402
1023	1	184624013	184631395	DEL	199890402
1024	1	186661106	186664076	DEL	199890402
1025	1	18598203	18605463	DEL	199890402
1026	1	53269683	53276483	DEL	199890402
1027	1	62550396	62557645	DEL	199890402
1028	1	89021208	89021489	DEL	199890402
1029	1	91050600	91056432	DEL	199890402
1030	1	118206653	118214448	DEL	199890402
1031	1	127151056	127160255	DEL	199890402
1032	1	1574042	1581068	DEL	199890402
1033	1	31353667	31361565	DEL	199890402
1034	1	47529207	47532900	DEL	199890402
1035	1	51114727	51122099	DEL	199890402
1036	1	60782473	60790549	DEL	199890402
1037	1	61968371	61976219	DEL	199890402
1038	1	75036723	75040167	DEL	199890402
1039	1	117551151	117559404	DEL	199890402
1040	1	129711934	129715519	DEL	199890402
1041	1	2176663	2178499	DEL	199890402
1042	1	2174584	2179621	DEL	199890402
1043	1	8032644	8040074	DEL	199890402
1044	1	9180009	9185508	DEL	199890402
1045	1	9357231	9359542	DEL	199890402
1046	1	11956864	11961136	DEL	199890402
1047	1	15473850	15476321	DEL	199890402
1048	1	15583217	15588921	DEL	199890402
1049	1	57802108	57810191	DEL	199890402
1050	1	59991847	59995067	DEL	199890402
1051	1	73123648	73132210	DEL	199890402
1052	1	75765335	75772706	DEL	199890402
1053	1	77918908	77923005	DEL	199890402
1054	1	1924478	1933187	DEL	199890402
1055	1	5771282	5779859	DEL	199890402
1056	1	13454144	13457601	DEL	199890402
1057	1	54416598	54418636	DEL	199890402
1058	1	109514	117936	DEL	199890402
1059	1	34801729	34809762	DEL	199890402
1060	1	51628807	51637084	DEL	199890402
1061	1	43012806	43017800	DEL	199890871
1062	1	43481777	43489820	DEL	199890871
1063	1	63140766	63142793	DEL	199890871
1064	1	94167744	94176665	DEL	199890871
1065	1	109064134	109066162	DEL	199890871
1066	1	125146255	125148031	DEL	199890871
1067	1	125148985	125151345	DEL	199890871
1068	1	125790314	125798554	DEL	199890871
1069	1	154596526	154605269	DEL	199890871
1070	1	173187295	173189759	DEL	199890871
1071	1	173792211	173799500	DEL	199890871
1072	1	174452087	174454999	DEL	199890871
1073	1	178567537	178570701	DEL	199890871
1074	1	217467251	217469408	DEL	199890871
1075	1	222076429	222078509	DEL	199890871
1076	1	230551436	230553449	DEL	199890871
1077	1	260260735	260266830	DEL	199890871
1078	1	261494827	261497840	DEL	199890871
1079	1	263066144	263080360	DEL	199890871
1080	1	263687316	263690593	DEL	199890871
1081	1	3926668	3931623	DEL	199890871
1082	1	11351364	11354018	DEL	199890871
1083	1	13937507	13940651	DEL	199890871
1084	1	19069011	19069308	DEL	199890871
1085	1	29084148	29084418	DEL	199890871
1086	1	29084883	29090328	DEL	199890871
1087	1	39770046	39773671	DEL	199890871
1088	1	40488412	40493932	DEL	199890871
1089	1	42448928	42452545	DEL	199890871
1090	1	73095726	73097736	DEL	199890871
1091	1	73363973	73366963	DEL	199890871
1092	1	27755472	27764283	DEL	199890871
1093	1	59857965	59862023	DEL	199890871
1094	1	5502791	5507977	DEL	199890871
1095	1	9042776	9043711	DEL	199890871
1096	1	22535495	22537953	DEL	199890871
1097	1	41205548	41212910	DEL	199890871
1098	1	113331430	113347251	DEL	199890871
1099	1	160714202	160722743	DEL	199890871
1100	1	200529116	200533842	DEL	199890871
1101	1	206051978	206055867	DEL	199890871
1102	1	30526488	30532434	DEL	199890871
1103	1	49106138	49109034	DEL	199890871
1104	1	62550396	62557645	DEL	199890871
1105	1	111014066	111062177	DUP	199890871
1106	1	125621911	125625472	DEL	199890871
1107	1	139227795	139230481	DEL	199890871
1108	1	35034959	35042401	DEL	199890871
1109	1	110958944	110967782	DEL	199890871
1110	1	8274	8792	DUP	199890871
1111	1	1221271	1232586	DEL	199890871
1112	1	1773269	1780651	DEL	199890871
1113	1	2174584	2175542	DEL	199890871
1114	1	2176663	2178499	DEL	199890871
1115	1	2174584	2179621	DEL	199890871
1116	1	4566614	4574082	DEL	199890871
1117	1	11885293	11888688	DEL	199890871
1118	1	13855037	13857336	DEL	199890871
1119	1	15473850	15476321	DEL	199890871
1120	1	15900925	15908497	DEL	199890871
1121	1	16489448	16492148	DEL	199890871
1122	1	63894641	63910226	DEL	199890871
1123	1	68352999	68354992	DEL	199890871
1124	1	77918908	77923005	DEL	199890871
1125	1	13454144	13457601	DEL	199890871
1126	1	33062882	33071800	DEL	199890871
1127	1	21875958	21878437	DEL	199890871
1128	1	34801729	34809762	DEL	199890871
1129	1	51628807	51637084	DEL	199890871
1130	1	6138925	6143056	DEL	199990098
1131	1	87807938	87816175	DEL	199990098
1132	1	91623845	91631821	DEL	199990098
1133	1	125146255	125148031	DEL	199990098
1134	1	129061616	129069539	DEL	199990098
1135	1	131978151	131981453	DEL	199990098
1136	1	138857608	138865852	DEL	199990098
1137	1	154953070	154957385	DEL	199990098
1138	1	173792211	173799500	DEL	199990098
1139	1	174452087	174454999	DEL	199990098
1140	1	178567537	178570701	DEL	199990098
1141	1	205294014	205297680	DEL	199990098
1142	1	247482639	247491852	DEL	199990098
1143	1	261494827	261497840	DEL	199990098
1144	1	18883774	18888747	DEL	199990098
1145	1	26301871	26307350	DEL	199990098
1146	1	3604602	3606609	DEL	199990098
1147	1	13937507	13940651	DEL	199990098
1148	1	15507119	15514633	DEL	199990098
1149	1	29084883	29090328	DEL	199990098
1150	1	39770046	39773671	DEL	199990098
1151	1	40488412	40493932	DEL	199990098
1152	1	46705459	46708171	DEL	199990098
1153	1	67362067	67365757	DEL	199990098
1154	1	3502352	3504638	DEL	199990098
1155	1	27900281	27907983	DEL	199990098
1156	1	28221373	28230286	DEL	199990098
1157	1	59857967	59862023	DEL	199990098
1158	1	24663087	24669985	DEL	199990098
1159	1	44169606	44177655	DEL	199990098
1160	1	139822341	139828461	DEL	199990098
1161	1	160714202	160722743	DEL	199990098
1162	1	160938044	160947635	DEL	199990098
1163	1	162506494	162509034	DEL	199990098
1164	1	164120373	164122223	DEL	199990098
1165	1	165335608	165343681	DEL	199990098
1166	1	171811316	171815228	DEL	199990098
1167	1	202952761	202955340	DEL	199990098
1168	1	93144450	93144635	DEL	199990098
1169	1	93144766	93146979	DEL	199990098
1170	1	94039367	94041702	DEL	199990098
1171	1	106722105	106723689	DEL	199990098
1172	1	108206886	108209071	DEL	199990098
1173	1	127151056	127160255	DEL	199990098
1174	1	16649488	16652346	DEL	199990098
1175	1	16873605	16875605	DEL	199990098
1176	1	35116047	35119953	DEL	199990098
1177	1	56833748	56836525	DEL	199990098
1178	1	57765530	57769529	DEL	199990098
1179	1	57887602	57891415	DEL	199990098
1180	1	67888098	67892406	DEL	199990098
1181	1	76692035	76693734	DEL	199990098
1182	1	78224280	78224350	DEL	199990098
1183	1	85925789	85927028	DEL	199990098
1184	1	95075449	95077637	DEL	199990098
1185	1	128234182	128236191	DEL	199990098
1186	1	8607	8649	DEL	199990098
1187	1	4950	8868	DEL	199990098
1188	1	1773269	1780651	DEL	199990098
1189	1	2176663	2178499	DEL	199990098
1190	1	8724232	8727230	DEL	199990098
1191	1	61828094	61834910	DEL	199990098
1192	1	77918908	77923005	DEL	199990098
1193	1	13454144	13457601	DEL	199990098
1194	1	24741275	24748773	DEL	199990098
1195	1	33062882	33071800	DEL	199990098
1196	1	51628807	51637084	DEL	199990098
1197	1	6138925	6143056	DEL	199990325
1198	1	34987573	34995602	DEL	199990325
1199	1	125146255	125148031	DEL	199990325
1200	1	125148982	125151345	DEL	199990325
1201	1	129061616	129069539	DEL	199990325
1202	1	154940337	154942473	DEL	199990325
1203	1	173792211	173799500	DEL	199990325
1204	1	174452087	174454999	DEL	199990325
1205	1	175356410	175359157	DEL	199990325
1206	1	178567537	178570701	DEL	199990325
1207	1	247482639	247491852	DEL	199990325
1208	1	261494827	261497840	DEL	199990325
1209	1	12099988	12106061	DEL	199990325
1210	1	35889222	35891216	DEL	199990325
1211	1	6626434	6628708	DEL	199990325
1212	1	29084883	29090328	DEL	199990325
1213	1	31625929	31632039	DEL	199990325
1214	1	39770046	39773671	DEL	199990325
1215	1	57245239	57255878	DEL	199990325
1216	1	62982212	62985144	DEL	199990325
1217	1	73363973	73366963	DEL	199990325
1218	1	27900281	27907983	DEL	199990325
1219	1	28221373	28230286	DEL	199990325
1220	1	28282393	28283984	DEL	199990325
1221	1	28284166	28285314	DEL	199990325
1222	1	28502005	28509598	DEL	199990325
1223	1	22220308	22224401	DEL	199990325
1224	1	71241080	71244291	DEL	199990325
1225	1	79808614	79810701	DEL	199990325
1226	1	160714202	160722743	DEL	199990325
1227	1	160938044	160947635	DEL	199990325
1228	1	171724969	171728099	DEL	199990325
1229	1	18714132	18717067	DEL	199990325
1230	1	30526488	30532434	DEL	199990325
1231	1	40722849	40727062	DEL	199990325
1232	1	48950147	48982781	DEL	199990325
1233	1	49106138	49109034	DEL	199990325
1234	1	62550396	62557645	DEL	199990325
1235	1	125749699	125752830	DEL	199990325
1236	1	14989530	14993272	DEL	199990325
1237	1	17576853	17580242	DEL	199990325
1238	1	35116047	35119953	DEL	199990325
1239	1	36421563	36429142	DEL	199990325
1240	1	57765530	57769529	DEL	199990325
1241	1	67888098	67892406	DEL	199990325
1242	1	76692035	76693734	DEL	199990325
1243	1	85925789	85927028	DEL	199990325
1244	1	112064733	112072095	DEL	199990325
1245	1	115136387	115139027	DEL	199990325
1246	1	4566614	4574082	DEL	199990325
1247	1	11477904	11488066	DEL	199990325
1248	1	11885293	11888688	DEL	199990325
1249	1	59571884	59580646	DEL	199990325
1250	1	73074916	73077888	DEL	199990325
1251	1	73237971	73243412	DEL	199990325
1252	1	75765335	75772706	DEL	199990325
1253	1	77918908	77923005	DEL	199990325
1254	1	13454144	13457601	DEL	199990325
1255	1	33062882	33071800	DEL	199990325
1256	1	27948425	27963596	DEL	199990325
1257	1	51628807	51637084	DEL	199990325
1258	1	43012806	43017800	DEL	199992411
1259	1	73868277	73876732	DEL	199992411
1260	1	88134881	88142096	DEL	199992411
1261	1	125146255	125148031	DEL	199992411
1262	1	125148985	125151345	DEL	199992411
1263	1	147328007	147331057	DEL	199992411
1264	1	154190319	154197799	DEL	199992411
1265	1	174452087	174454999	DEL	199992411
1266	1	190860345	190868752	DEL	199992411
1267	1	191148109	191155795	DEL	199992411
1268	1	199474135	199480456	DEL	199992411
1269	1	205294014	205297680	DEL	199992411
1270	1	247482639	247491852	DEL	199992411
1271	1	253664761	253665336	DUP	199992411
1272	1	260260735	260266830	DEL	199992411
1273	1	261494827	261497840	DEL	199992411
1274	1	263687316	263690593	DEL	199992411
1275	1	4044572	4046587	DEL	199992411
1276	1	5217005	5224307	DEL	199992411
1277	1	12099988	12106061	DEL	199992411
1278	1	18883774	18888747	DEL	199992411
1279	1	55761074	55764507	DEL	199992411
1280	1	13937507	13940651	DEL	199992411
1281	1	19069011	19069308	DEL	199992411
1282	1	38201360	38210116	DEL	199992411
1283	1	42448928	42452545	DEL	199992411
1284	1	53771504	53773628	DEL	199992411
1285	1	53815815	53823144	DEL	199992411
1286	1	34295833	34300755	DEL	199992411
1287	1	39986165	39987235	DEL	199992411
1288	1	59857967	59862023	DEL	199992411
1289	1	60384067	60386376	DEL	199992411
1290	1	5502791	5507977	DEL	199992411
1291	1	22535495	22537953	DEL	199992411
1292	1	64311061	64319796	DEL	199992411
1293	1	70685485	70686410	DEL	199992411
1294	1	113331430	113347251	DEL	199992411
1295	1	160714202	160722743	DEL	199992411
1296	1	171621803	171630517	DEL	199992411
1297	1	182484100	182486822	DEL	199992411
1298	1	202952761	202955340	DEL	199992411
1299	1	203310426	203373087	DEL	199992411
1300	1	3341033	3345170	DEL	199992411
1301	1	30526488	30532434	DEL	199992411
1302	1	40722849	40727062	DEL	199992411
1303	1	49106138	49109034	DEL	199992411
1304	1	102932059	102935299	DEL	199992411
1305	1	125621911	125625472	DEL	199992411
1306	1	17576853	17580242	DEL	199992411
1307	1	19198398	19201917	DEL	199992411
1308	1	35034959	35042401	DEL	199992411
1309	1	57765530	57769529	DEL	199992411
1310	1	57887602	57891415	DEL	199992411
1311	1	67888098	67892406	DEL	199992411
1312	1	76692035	76693734	DEL	199992411
1313	1	85925789	85927028	DEL	199992411
1314	1	110958944	110967782	DEL	199992411
1315	1	112368337	112373552	DEL	199992411
1316	1	117551151	117559404	DEL	199992411
1317	1	8967355	8975232	DEL	199992411
1318	1	11477904	11488066	DEL	199992411
1319	1	15473850	15476321	DEL	199992411
1320	1	15900925	15908497	DEL	199992411
1321	1	16489448	16492148	DEL	199992411
1322	1	1924478	1933187	DEL	199992411
1323	1	3794010	3802775	DEL	199992411
1324	1	13454144	13457601	DEL	199992411
1325	1	21662066	21664924	DEL	199992411
1326	1	33062882	33071800	DEL	199992411
1327	1	33096059	33096683	DEL	199992411
1328	1	33097278	33099367	DEL	199992411
1329	1	36188747	36191244	DEL	199992411
1330	1	43670291	43672228	DEL	199992411
1331	1	6141469	6141742	DEL	200090056
1332	1	6138925	6143056	DEL	200090056
1333	1	27501755	27504575	DEL	200090056
1334	1	41376332	41378359	DEL	200090056
1335	1	78391868	78399006	DEL	200090056
1336	1	125146255	125148031	DEL	200090056
1337	1	125148985	125151345	DEL	200090056
1338	1	129061616	129069539	DEL	200090056
1339	1	131978151	131981453	DEL	200090056
1340	1	141200623	141208042	DEL	200090056
1341	1	141360833	141364613	DEL	200090056
1342	1	147328007	147331057	DEL	200090056
1343	1	175356410	175359157	DEL	200090056
1344	1	247482639	247491852	DEL	200090056
1345	1	253664761	253665336	DUP	200090056
1346	1	260260735	260266830	DEL	200090056
1347	1	261494827	261497840	DEL	200090056
1348	1	8146915	8148993	DEL	200090056
1349	1	8149317	8149751	DEL	200090056
1350	1	18883774	18888747	DEL	200090056
1351	1	48663824	48665495	DEL	200090056
1352	1	13937507	13940651	DEL	200090056
1353	1	15507119	15514633	DEL	200090056
1354	1	19069011	19069308	DEL	200090056
1355	1	29084883	29090328	DEL	200090056
1356	1	40488412	40493932	DEL	200090056
1357	1	42448928	42452545	DEL	200090056
1358	1	57245239	57255878	DEL	200090056
1359	1	72348276	72350298	DEL	200090056
1360	1	73363973	73366963	DEL	200090056
1361	1	3502352	3504638	DEL	200090056
1362	1	27900281	27907983	DEL	200090056
1363	1	28221373	28230286	DEL	200090056
1364	1	28282393	28283984	DEL	200090056
1365	1	28284166	28285314	DEL	200090056
1366	1	28502005	28509598	DEL	200090056
1367	1	49091981	49092287	DEL	200090056
1368	1	9042776	9043711	DEL	200090056
1369	1	21652701	21659111	DEL	200090056
1370	1	22220308	22224401	DEL	200090056
1371	1	22535495	22537953	DEL	200090056
1372	1	55030319	55038500	DEL	200090056
1373	1	55451021	55458405	DEL	200090056
1374	1	139822341	139828461	DEL	200090056
1375	1	160714202	160722743	DEL	200090056
1376	1	160938044	160947635	DEL	200090056
1377	1	182484101	182486822	DEL	200090056
1378	1	6435554	6435870	DEL	200090056
1379	1	8685189	8693006	DEL	200090056
1380	1	23067911	23068180	DEL	200090056
1381	1	30526488	30532434	DEL	200090056
1382	1	48950147	48982781	DEL	200090056
1383	1	49106138	49109034	DEL	200090056
1384	1	91050600	91056432	DEL	200090056
1385	1	93144766	93146979	DEL	200090056
1386	1	93669603	93678171	DEL	200090056
1387	1	94039367	94041702	DEL	200090056
1388	1	125346985	125349104	DEL	200090056
1389	1	125621911	125625472	DEL	200090056
1390	1	139039998	139043230	DEL	200090056
1391	1	16076960	16077268	DEL	200090056
1392	1	16098013	16098297	DEL	200090056
1393	1	17576853	17580242	DEL	200090056
1394	1	35034959	35042401	DEL	200090056
1395	1	56833748	56836525	DEL	200090056
1396	1	57765530	57769529	DEL	200090056
1397	1	57887602	57891415	DEL	200090056
1398	1	76692035	76693734	DEL	200090056
1399	1	85925789	85927028	DEL	200090056
1400	1	88345448	88349264	DEL	200090056
1401	1	110958944	110967782	DEL	200090056
1402	1	9488	23395	DUP	200090056
1403	1	1221271	1232586	DEL	200090056
1404	1	6873301	6875434	DEL	200090056
1405	1	11477904	11488066	DEL	200090056
1406	1	15473850	15476321	DEL	200090056
1407	1	15900925	15908497	DEL	200090056
1408	1	16489448	16492148	DEL	200090056
1409	1	50158697	50161179	DEL	200090056
1410	1	75765335	75772706	DEL	200090056
1411	1	77786293	77789285	DEL	200090056
1412	1	3748948	3761118	DEL	200090056
1413	1	3794010	3802775	DEL	200090056
1414	1	8208345	8210474	DEL	200090056
1415	1	18886207	18888913	DEL	200090056
1416	1	32199831	32201782	DEL	200090056
1417	1	33062882	33071800	DEL	200090056
1418	1	43219384	43222728	DEL	200090056
1419	1	41264368	41267455	DEL	200090056
1420	1	34987573	34995602	DEL	200090063
1421	1	78586116	78593778	DEL	200090063
1422	1	87281662	87289894	DEL	200090063
1423	1	88134881	88142096	DEL	200090063
1424	1	93317456	93325157	DEL	200090063
1425	1	94167744	94176665	DEL	200090063
1426	1	125146255	125148031	DEL	200090063
1427	1	129061616	129069539	DEL	200090063
1428	1	131978151	131981453	DEL	200090063
1429	1	141200625	141208042	DEL	200090063
1430	1	173792211	173799500	DEL	200090063
1431	1	174452087	174454999	DEL	200090063
1432	1	178567537	178570701	DEL	200090063
1433	1	208566713	208569152	DEL	200090063
1434	1	261494827	261497840	DEL	200090063
1435	1	263687316	263690593	DEL	200090063
1436	1	263702082	263709774	DEL	200090063
1437	1	18883774	18888747	DEL	200090063
1438	1	25240599	25247386	DEL	200090063
1439	1	13937507	13940651	DEL	200090063
1440	1	29084883	29090328	DEL	200090063
1441	1	40488412	40493932	DEL	200090063
1442	1	63645740	63648253	DEL	200090063
1443	1	27900281	27907983	DEL	200090063
1444	1	28282393	28283984	DEL	200090063
1445	1	28284166	28285314	DEL	200090063
1446	1	55030319	55038500	DEL	200090063
1447	1	55451021	55458405	DEL	200090063
1448	1	93098160	93100960	DEL	200090063
1449	1	113841541	113843571	DEL	200090063
1450	1	139822341	139828461	DEL	200090063
1451	1	146490032	146498019	DEL	200090063
1452	1	151271913	151276872	DEL	200090063
1453	1	160714202	160722743	DEL	200090063
1454	1	164618669	164620390	DEL	200090063
1455	1	171621803	171630517	DEL	200090063
1456	1	182484101	182486822	DEL	200090063
1457	1	183001494	183003695	DEL	200090063
1458	1	184624013	184631395	DEL	200090063
1459	1	49106138	49109034	DEL	200090063
1460	1	62550396	62557645	DEL	200090063
1461	1	127151056	127160255	DEL	200090063
1462	1	27871912	27876525	DEL	200090063
1463	1	57765530	57769529	DEL	200090063
1464	1	57887602	57891415	DEL	200090063
1465	1	61968371	61976219	DEL	200090063
1466	1	67888098	67892406	DEL	200090063
1467	1	76692035	76693734	DEL	200090063
1468	1	85925789	85927028	DEL	200090063
1469	1	86692352	86697300	DEL	200090063
1470	1	110958944	110967782	DEL	200090063
1471	1	115136387	115139027	DEL	200090063
1472	1	128234182	128236191	DEL	200090063
1473	1	4566614	4574082	DEL	200090063
1474	1	33062882	33071800	DEL	200090063
1475	1	36663120	36666026	DEL	200090063
1476	1	43670291	43672228	DEL	200090063
1477	1	51628807	51637084	DEL	200090063
1478	1	1243891	1246947	DEL	200090067
1479	1	41376332	41378359	DEL	200090067
1480	1	75821002	75828864	DEL	200090067
1481	1	78391868	78399006	DEL	200090067
1482	1	78586116	78593778	DEL	200090067
1483	1	85236004	85239748	DEL	200090067
1484	1	125146255	125148031	DEL	200090067
1485	1	125148985	125151345	DEL	200090067
1486	1	129061616	129069539	DEL	200090067
1487	1	131978151	131981453	DEL	200090067
1488	1	154940337	154942473	DEL	200090067
1489	1	154953070	154957385	DEL	200090067
1490	1	174452087	174454999	DEL	200090067
1491	1	175356410	175359157	DEL	200090067
1492	1	191899051	191907463	DEL	200090067
1493	1	199474135	199480456	DEL	200090067
1494	1	208566713	208569152	DEL	200090067
1495	1	243767208	243769644	DEL	200090067
1496	1	245279728	245281883	DEL	200090067
1497	1	245886179	245893962	DEL	200090067
1498	1	255977471	255981901	DEL	200090067
1499	1	260260735	260266830	DEL	200090067
1500	1	261494827	261497840	DEL	200090067
1501	1	263116868	263120056	DEL	200090067
1502	1	18844092	18852534	DEL	200090067
1503	1	18883774	18888747	DEL	200090067
1504	1	25240599	25247386	DEL	200090067
1505	1	31473112	31475096	DEL	200090067
1506	1	39770046	39773671	DEL	200090067
1507	1	40488412	40493932	DEL	200090067
1508	1	27755472	27764283	DEL	200090067
1509	1	27900281	27907983	DEL	200090067
1510	1	28282393	28283984	DEL	200090067
1511	1	28284166	28285314	DEL	200090067
1512	1	28502005	28509598	DEL	200090067
1513	1	46679158	46681896	DEL	200090067
1514	1	5502791	5507977	DEL	200090067
1515	1	55030319	55038500	DEL	200090067
1516	1	55451021	55458405	DEL	200090067
1517	1	113841541	113843571	DEL	200090067
1518	1	139822341	139828461	DEL	200090067
1519	1	151271913	151276872	DEL	200090067
1520	1	160714202	160722743	DEL	200090067
1521	1	166409970	166417776	DEL	200090067
1522	1	171724969	171728099	DEL	200090067
1523	1	184624013	184631395	DEL	200090067
1524	1	184663493	184666412	DEL	200090067
1525	1	23067911	23068180	DEL	200090067
1526	1	30526488	30532434	DEL	200090067
1527	1	49106138	49109034	DEL	200090067
1528	1	139227795	139230481	DEL	200090067
1529	1	1574042	1581068	DEL	200090067
1530	1	17576853	17580242	DEL	200090067
1531	1	20843103	20850370	DEL	200090067
1532	1	20992419	21000385	DEL	200090067
1533	1	57887602	57891415	DEL	200090067
1534	1	85925789	85927028	DEL	200090067
1535	1	110958944	110967782	DEL	200090067
1536	1	115136387	115139027	DEL	200090067
1537	1	117551151	117559404	DEL	200090067
1538	1	8178	23792	DUP	200090067
1539	1	7653480	7661903	DEL	200090067
1540	1	16489448	16492148	DEL	200090067
1541	1	16558688	16562900	DEL	200090067
1542	1	19145931	19148557	DEL	200090067
1543	1	19148806	19149107	DEL	200090067
1544	1	19565078	19565919	DEL	200090067
1545	1	59571884	59580646	DEL	200090067
1546	1	59991847	59995067	DEL	200090067
1547	1	75765335	75772706	DEL	200090067
1548	1	1924478	1933187	DEL	200090067
1549	1	3794010	3802775	DEL	200090067
1550	1	24741275	24748773	DEL	200090067
1551	1	33062882	33071800	DEL	200090067
1552	1	36019827	36027690	DEL	200090067
1553	1	21875958	21878437	DEL	200090067
1554	1	34801729	34809762	DEL	200090067
1555	1	41264368	41267455	DEL	200090067
1556	1	51628807	51637084	DEL	200090067
1557	1	6138925	6143056	DEL	200090973
1558	1	11366323	11374869	DEL	200090973
1559	1	27501755	27504575	DEL	200090973
1560	1	38458734	38465025	DEL	200090973
1561	1	42317113	42324953	DEL	200090973
1562	1	42326048	42327181	DEL	200090973
1563	1	87807938	87816175	DEL	200090973
1564	1	99726563	99735003	DEL	200090973
1565	1	142541028	142556857	DEL	200090973
1566	1	142751906	142759958	DEL	200090973
1567	1	173792211	173799500	DEL	200090973
1568	1	220607119	220615575	DEL	200090973
1569	1	260260735	260266830	DEL	200090973
1570	1	15507119	15514633	DEL	200090973
1571	1	39770046	39773671	DEL	200090973
1572	1	40488412	40493932	DEL	200090973
1573	1	27900281	27907983	DEL	200090973
1574	1	28282393	28283984	DEL	200090973
1575	1	28284166	28285314	DEL	200090973
1576	1	49102729	49102782	DEL	200090973
1577	1	15024103	15027600	DEL	200090973
1578	1	70470085	70473751	DEL	200090973
1579	1	74515408	74524181	DEL	200090973
1580	1	132190892	132198966	DEL	200090973
1581	1	139822341	139828461	DEL	200090973
1582	1	146490032	146498019	DEL	200090973
1583	1	171621803	171630517	DEL	200090973
1584	1	184624013	184631395	DEL	200090973
1585	1	184663493	184666412	DEL	200090973
1586	1	200529116	200533842	DEL	200090973
1587	1	49106138	49109034	DEL	200090973
1588	1	52184996	52187556	DEL	200090973
1589	1	16098013	16098297	DEL	200090973
1590	1	35034959	35042401	DEL	200090973
1591	1	57765530	57769529	DEL	200090973
1592	1	88345448	88349264	DEL	200090973
1593	1	89574612	89577791	DEL	200090973
1594	1	110958944	110967782	DEL	200090973
1595	1	8032644	8040074	DEL	200090973
1596	1	8656145	8658034	DEL	200090973
1597	1	59571884	59580646	DEL	200090973
1598	1	59991847	59995067	DEL	200090973
1599	1	1924478	1933187	DEL	200090973
1600	1	3794010	3802775	DEL	200090973
1601	1	5771282	5779859	DEL	200090973
1602	1	16174280	16181974	DEL	200090973
1603	1	36019827	36027690	DEL	200090973
1604	1	23461675	23463185	DEL	200090973
1605	1	24019160	24021208	DEL	200090973
1606	1	38458734	38465025	DEL	200090989
1607	1	42317113	42324953	DEL	200090989
1608	1	43012806	43017800	DEL	200090989
1609	1	94167744	94176665	DEL	200090989
1610	1	125146255	125148031	DEL	200090989
1611	1	131978151	131981453	DEL	200090989
1612	1	141200625	141208042	DEL	200090989
1613	1	177927626	177930562	DEL	200090989
1614	1	178567537	178570701	DEL	200090989
1615	1	263551459	263558968	DEL	200090989
1616	1	12667889	12687092	DUP	200090989
1617	1	18883774	18888747	DEL	200090989
1618	1	6626434	6628708	DEL	200090989
1619	1	39770046	39773671	DEL	200090989
1620	1	40488412	40493932	DEL	200090989
1621	1	27900281	27907983	DEL	200090989
1622	1	28221373	28230286	DEL	200090989
1623	1	28282393	28283984	DEL	200090989
1624	1	49102729	49102782	DEL	200090989
1625	1	59857967	59862023	DEL	200090989
1626	1	5502791	5507977	DEL	200090989
1627	1	8629383	8636722	DEL	200090989
1628	1	22029423	22032159	DEL	200090989
1629	1	41205548	41212910	DEL	200090989
1630	1	70685485	70686410	DEL	200090989
1631	1	71241080	71244291	DEL	200090989
1632	1	79808614	79810701	DEL	200090989
1633	1	139822341	139828461	DEL	200090989
1634	1	200529116	200533842	DEL	200090989
1635	1	204773255	204776064	DEL	200090989
1636	1	49106138	49109034	DEL	200090989
1637	1	52184996	52187556	DEL	200090989
1638	1	118206653	118214448	DEL	200090989
1639	1	125621911	125625472	DEL	200090989
1640	1	1059	19354	DUP	200090989
1641	1	1574042	1581068	DEL	200090989
1642	1	12018114	12095977	DEL	200090989
1643	1	14989530	14993272	DEL	200090989
1644	1	25934122	25936006	DEL	200090989
1645	1	31353667	31361565	DEL	200090989
1646	1	57887602	57891415	DEL	200090989
1647	1	85925789	85927028	DEL	200090989
1648	1	89574612	89577791	DEL	200090989
1649	1	1773269	1780651	DEL	200090989
1650	1	57802108	57810191	DEL	200090989
1651	1	58347019	58354401	DEL	200090989
1652	1	61828094	61834911	DEL	200090989
1653	1	64035947	64037143	DEL	200090989
1654	1	73074916	73077888	DEL	200090989
1655	1	77918908	77923005	DEL	200090989
1656	1	1924478	1933187	DEL	200090989
1657	1	5771282	5779859	DEL	200090989
1658	1	33062882	33071800	DEL	200090989
1659	1	51628807	51637084	DEL	200090989
1660	1	11366323	11374869	DEL	200091122
1661	1	34987573	34995602	DEL	200091122
1662	1	38458734	38465025	DEL	200091122
1663	1	78391868	78399006	DEL	200091122
1664	1	94852298	94860721	DEL	200091122
1665	1	125790314	125798554	DEL	200091122
1666	1	131978151	131981453	DEL	200091122
1667	1	249095936	249103794	DEL	200091122
1668	1	263551459	263558968	DEL	200091122
1669	1	18883774	18888747	DEL	200091122
1670	1	50687911	50690189	DEL	200091122
1671	1	6626434	6628708	DEL	200091122
1672	1	11014254	11017878	DEL	200091122
1673	1	39770046	39773671	DEL	200091122
1674	1	40488412	40493932	DEL	200091122
1675	1	43906193	43908281	DEL	200091122
1676	1	28221373	28230286	DEL	200091122
1677	1	31108172	31116593	DEL	200091122
1678	1	6111040	6114580	DEL	200091122
1679	1	15024103	15027600	DEL	200091122
1680	1	64311061	64319796	DEL	200091122
1681	1	70685485	70686410	DEL	200091122
1682	1	139822341	139828461	DEL	200091122
1683	1	171621803	171630517	DEL	200091122
1684	1	184624013	184631395	DEL	200091122
1685	1	8685189	8693006	DEL	200091122
1686	1	30526488	30532434	DEL	200091122
1687	1	49106138	49109034	DEL	200091122
1688	1	86825581	86834038	DEL	200091122
1689	1	125621911	125625472	DEL	200091122
1690	1	130051903	130059268	DEL	200091122
1691	1	17576853	17580242	DEL	200091122
1692	1	31353667	31361565	DEL	200091122
1693	1	61968371	61976219	DEL	200091122
1694	1	67888098	67892406	DEL	200091122
1695	1	112368337	112373552	DEL	200091122
1696	1	11477904	11488066	DEL	200091122
1697	1	3794010	3802775	DEL	200091122
1698	1	5771282	5779859	DEL	200091122
1699	1	16174280	16181974	DEL	200091122
1700	1	34801729	34809762	DEL	200091122
1701	1	51628807	51637084	DEL	200091122
1702	1	134521727	134529941	DEL	199826007
1703	1	173792211	173799500	DEL	199826007
1704	1	38294917	38298763	DEL	199826007
1705	1	40678631	40679524	DEL	199826007
1706	1	184624013	184631395	DEL	199826007
1707	1	15754449	15767131	DEL	199826007
1708	1	1574042	1581068	DEL	199826007
1709	1	17576853	17580242	DEL	199826007
1710	1	39714602	39722838	DEL	199826007
1711	1	61968371	61976219	DEL	199826007
1712	1	125548734	125556771	DEL	199826007
1713	1	61828094	61834910	DEL	199826007
1714	1	61828094	61834910	DEL	199926002
1715	1	60600125	60607961	DEL	199928701
1716	1	94852298	94860721	DEL	199928701
1717	1	209501133	209505203	DEL	199928701
1718	1	263116868	263120056	DEL	199928701
1719	1	47529207	47532900	DEL	199928701
1720	1	86692352	86697300	DEL	199928701
1721	1	58347019	58354401	DEL	199928701
1722	1	61828094	61834910	DEL	199928701
1723	1	73868277	73876732	DEL	199957902
1724	1	102932059	102935299	DEL	199957902
1725	1	1059	19354	DUP	199957902
1726	1	61828094	61834910	DEL	199957902
1727	1	27755472	27764283	DEL	199960401
1728	1	9180009	9185508	DEL	199960401
1729	1	168796355	168804426	DEL	199965205
1730	1	1059	19354	DUP	199965205
1731	1	58347019	58354401	DEL	199965205
1732	1	73123648	73132210	DEL	199965205
1733	1	34439509	34446092	DEL	199967004
1734	1	62151647	62159310	DEL	199967004
1735	1	63081037	63082596	DEL	199967004
1736	1	69364110	69374096	DEL	199967004
1737	1	75759807	75762856	DEL	199967004
1738	1	81503349	81511355	DEL	199967004
1739	1	89055122	89058249	DEL	199967004
1740	1	99726563	99735003	DEL	199967004
1741	1	132020280	132028360	DEL	199967004
1742	1	63645740	63648253	DEL	199967004
1743	1	34295833	34300755	DEL	199967004
1744	1	5502791	5507977	DEL	199967004
1745	1	6827613	6836413	DEL	199967004
1746	1	25846202	25847916	DEL	199967004
1747	1	70470085	70473751	DEL	199967004
1748	1	74515408	74524181	DEL	199967004
1749	1	80506886	80510824	DEL	199967004
1750	1	175414394	175417444	DEL	199967004
1751	1	184624013	184631395	DEL	199967004
1752	1	125080551	125087662	DEL	199967004
1753	1	52316098	52323612	DEL	199967004
1754	1	112064733	112072095	DEL	199967004
1755	1	117551151	117559404	DEL	199967004
1756	1	19565078	19565919	DEL	199967004
1757	1	7578846	7582015	DEL	199967004
1758	1	19309025	19319025	DEL	199967004
1759	1	16825061	16831524	DEL	199967505
1760	1	24127970	24135544	DEL	199967505
1761	1	38458734	38465025	DEL	199967505
1762	1	43481777	43489820	DEL	199967505
1763	1	44363709	44365655	DEL	199967505
1764	1	60600125	60607961	DEL	199967505
1765	1	78391868	78399006	DEL	199967505
1766	1	78586116	78593778	DEL	199967505
1767	1	87281662	87289894	DEL	199967505
1768	1	87899505	87907542	DEL	199967505
1769	1	126229942	126233853	DEL	199967505
1770	1	132020280	132028360	DEL	199967505
1771	1	134521727	134529941	DEL	199967505
1772	1	138857608	138865852	DEL	199967505
1773	1	199474135	199480456	DEL	199967505
1774	1	251421693	251425448	DEL	199967505
1775	1	261494827	261497840	DEL	199967505
1776	1	3926668	3931623	DEL	199967505
1777	1	18883774	18888747	DEL	199967505
1778	1	11014254	11017878	DEL	199967505
1779	1	31108172	31116593	DEL	199967505
1780	1	34295833	34300755	DEL	199967505
1781	1	6739216	6739515	DEL	199967505
1782	1	51435947	51444570	DEL	199967505
1783	1	55598047	55611999	DEL	199967505
1784	1	70470085	70473751	DEL	199967505
1785	1	94444649	94453463	DEL	199967505
1786	1	101907241	101910793	DEL	199967505
1787	1	113331430	113347251	DEL	199967505
1788	1	171621803	171630517	DEL	199967505
1789	1	21601369	21604717	DEL	199967505
1790	1	105139399	105140308	DEL	199967505
1791	1	17576853	17580242	DEL	199967505
1792	1	92483630	92487251	DEL	199967505
1793	1	61828094	61834910	DEL	199967505
1794	1	18886207	18888913	DEL	199967505
1795	1	24741275	24748773	DEL	199967505
1796	1	34801729	34809762	DEL	199967505
1797	1	75821002	75828864	DEL	200022801
1798	1	138857608	138865852	DEL	200022801
1799	1	168796355	168804426	DEL	200022801
1800	1	261494827	261497840	DEL	200022801
1801	1	18883774	18888747	DEL	200022801
1802	1	11014254	11017878	DEL	200022801
1803	1	55301746	55530119	DEL	200022801
1804	1	102932059	102935299	DEL	200022801
1805	1	125080551	125087662	DEL	200022801
1806	1	35034959	35042401	DEL	200022801
1807	1	90558093	90570029	DEL	200022801
1808	1	123840480	123848951	DEL	200022801
1809	1	73123648	73132210	DEL	200022801
1810	1	5771282	5779859	DEL	200022801
1811	1	60600125	60607961	DEL	200023005
1812	1	34295831	34300755	DEL	200023005
1813	1	8685189	8693006	DEL	200023005
1814	1	123840480	123848951	DEL	200023005
1815	1	109514	117936	DEL	200023005
1816	1	51628807	51637084	DEL	200023005
1817	1	1243891	1246947	DEL	200024104
1818	1	34439509	34446092	DEL	200024104
1819	1	75821002	75828864	DEL	200024104
1820	1	125790314	125798554	DEL	200024104
1821	1	41929120	41935119	DEL	200024104
1822	1	43058874	43067379	DEL	200024104
1823	1	94444649	94453463	DEL	200024104
1824	1	104643461	104645558	DEL	200024104
1825	1	132190892	132198966	DEL	200024104
1826	1	165335608	165343681	DEL	200024104
1827	1	102932059	102935299	DEL	200024104
1828	1	125080551	125087662	DEL	200024104
1829	1	25934122	25936006	DEL	200024104
1830	1	59991847	59995067	DEL	200024104
1831	1	73123648	73132210	DEL	200024104
1832	1	53329796	53330077	DEL	200024104
1833	1	109514	117936	DEL	200024104
1834	1	19309025	19319025	DEL	200024104
1835	1	1243891	1246947	DEL	200025104
1836	1	11366323	11374869	DEL	200025104
1837	1	16825061	16831524	DEL	200025104
1838	1	34439509	34446092	DEL	200025104
1839	1	38458734	38465025	DEL	200025104
1840	1	42317113	42324953	DEL	200025104
1841	1	46068451	46070500	DEL	200025104
1842	1	75821002	75828864	DEL	200025104
1843	1	78391868	78399006	DEL	200025104
1844	1	78586116	78593778	DEL	200025104
1845	1	83389168	83392127	DEL	200025104
1846	1	87281662	87289894	DEL	200025104
1847	1	91051917	91058825	DEL	200025104
1848	1	102763559	102771198	DEL	200025104
1849	1	125677148	125683190	DEL	200025104
1850	1	132020280	132028360	DEL	200025104
1851	1	141200625	141208042	DEL	200025104
1852	1	189872671	189874526	DEL	200025104
1853	1	249095939	249103794	DEL	200025104
1854	1	251421693	251425448	DEL	200025104
1855	1	3926668	3931623	DEL	200025104
1856	1	5217005	5224307	DEL	200025104
1857	1	25240599	25247386	DEL	200025104
1858	1	33124580	33126866	DEL	200025104
1859	1	33970432	33972853	DEL	200025104
1860	1	38294917	38298763	DEL	200025104
1861	1	34295833	34300755	DEL	200025104
1862	1	5502791	5507977	DEL	200025104
1863	1	6111040	6114580	DEL	200025104
1864	1	6827613	6836413	DEL	200025104
1865	1	64311061	64319796	DEL	200025104
1866	1	66342629	66344440	DEL	200025104
1867	1	70470085	70473751	DEL	200025104
1868	1	80925075	80932736	DEL	200025104
1869	1	165335608	165343681	DEL	200025104
1870	1	54166452	54170107	DEL	200025104
1871	1	93669603	93678171	DEL	200025104
1872	1	20992419	21000385	DEL	200025104
1873	1	50611402	50615741	DEL	200025104
1874	1	51018829	51027090	DEL	200025104
1875	1	52316098	52323612	DEL	200025104
1876	1	61968371	61976219	DEL	200025104
1877	1	81773439	81775992	DEL	200025104
1878	1	125548734	125556771	DEL	200025104
1879	1	4950	8868	DEL	200025104
1880	1	6873301	6875434	DEL	200025104
1881	1	9180009	9185508	DEL	200025104
1882	1	15900925	15908497	DEL	200025104
1883	1	1924478	1933187	DEL	200025104
1884	1	5771282	5779859	DEL	200025104
1885	1	109514	117936	DEL	200025104
1886	1	34801729	34809762	DEL	200025104
1887	1	51628807	51637084	DEL	200025104
1888	1	24203280	24206700	DEL	200027202
1889	1	53275381	53283159	DEL	200027202
1890	1	75821002	75828864	DEL	200027202
1891	1	78391868	78399006	DEL	200027202
1892	1	78586116	78593778	DEL	200027202
1893	1	83389168	83392127	DEL	200027202
1894	1	125677148	125683190	DEL	200027202
1895	1	132020280	132028360	DEL	200027202
1896	1	176736081	176740476	DEL	200027202
1897	1	261494827	261497840	DEL	200027202
1898	1	43058874	43067379	DEL	200027202
1899	1	34295833	34300755	DEL	200027202
1900	1	165335608	165343681	DEL	200027202
1901	1	102932059	102935299	DEL	200027202
1902	1	125621911	125625472	DEL	200027202
1903	1	5499402	5502305	DEL	200027202
1904	1	17576853	17580242	DEL	200027202
1905	1	20992419	21000385	DEL	200027202
1906	1	57010190	57012309	DEL	200027202
1907	1	112368337	112373552	DEL	200027202
1908	1	9207413	9213144	DEL	200027202
1909	1	75765335	75772706	DEL	200027202
1910	1	24127970	24135544	DEL	200028301
1911	1	34439509	34446092	DEL	200028301
1912	1	38458734	38465025	DEL	200028301
1913	1	42317113	42324953	DEL	200028301
1914	1	46068451	46070500	DEL	200028301
1915	1	53628483	53632281	DEL	200028301
1916	1	54677094	54683811	DEL	200028301
1917	1	69355070	69357768	DEL	200028301
1918	1	75821002	75828864	DEL	200028301
1919	1	87281662	87289894	DEL	200028301
1920	1	87807938	87816175	DEL	200028301
1921	1	103046319	103053724	DEL	200028301
1922	1	125253843	125262271	DEL	200028301
1923	1	138857608	138865852	DEL	200028301
1924	1	144869650	144877014	DEL	200028301
1925	1	199474135	199480456	DEL	200028301
1926	1	200176087	200181888	DEL	200028301
1927	1	201038197	201045388	DEL	200028301
1928	1	245279728	245281883	DEL	200028301
1929	1	25240599	25247386	DEL	200028301
1930	1	29441835	29450443	DEL	200028301
1931	1	67362067	67365757	DEL	200028301
1932	1	27755472	27764283	DEL	200028301
1933	1	70685485	70686410	DEL	200028301
1934	1	101907241	101910793	DEL	200028301
1935	1	104643461	104645558	DEL	200028301
1936	1	116546921	116552754	DEL	200028301
1937	1	151271913	151276872	DEL	200028301
1938	1	165335608	165343681	DEL	200028301
1939	1	118842874	118851436	DEL	200028301
1940	1	125080551	125087662	DEL	200028301
1941	1	125426866	125428939	DEL	200028301
1942	1	130460012	130462196	DEL	200028301
1943	1	51018829	51027090	DEL	200028301
1944	1	86692352	86697300	DEL	200028301
1945	1	4950	8868	DEL	200028301
1946	1	9207413	9213144	DEL	200028301
1947	1	16558688	16562900	DEL	200028301
1948	1	27597083	27599333	DEL	200028301
1949	1	75050639	75057454	DEL	200028301
1950	1	1924478	1933187	DEL	200028301
1951	1	2197032	2199391	DEL	200028301
1952	1	36663120	36666026	DEL	200028301
1953	1	34801729	34809762	DEL	200028301
1954	1	51628807	51637084	DEL	200028301
1955	1	54985612	54993653	DEL	200032302
1956	1	60600125	60607961	DEL	200032302
1957	1	81503349	81511355	DEL	200032302
1958	1	87899505	87907542	DEL	200032302
1959	1	125253843	125262271	DEL	200032302
1960	1	29441835	29450443	DEL	200032302
1961	1	41929120	41935119	DEL	200032302
1962	1	15902687	15907434	DEL	200032302
1963	1	34295833	34300755	DEL	200032302
1964	1	6111040	6114580	DEL	200032302
1965	1	80925075	80932736	DEL	200032302
1966	1	101907241	101910793	DEL	200032302
1967	1	104643461	104645558	DEL	200032302
1968	1	160714202	160722743	DEL	200032302
1969	1	54166452	54170107	DEL	200032302
1970	1	1059	19354	DUP	200032302
1971	1	12332186	12340030	DEL	200032302
1972	1	52316098	52323612	DEL	200032302
1973	1	67888098	67892406	DEL	200032302
1974	1	123840480	123848951	DEL	200032302
1975	1	1773269	1780651	DEL	200032302
1976	1	7653480	7661903	DEL	200032302
1977	1	8032644	8040074	DEL	200032302
1978	1	9207413	9213144	DEL	200032302
1979	1	59991847	59995067	DEL	200032302
1980	1	69180673	69186240	DEL	200032302
1981	1	75765331	75772706	DEL	200032302
1982	1	109514	117936	DEL	200032302
1983	1	34801729	34809762	DEL	200032302
1984	1	51628807	51637084	DEL	200032302
1985	1	34439509	34446092	DEL	200033301
1986	1	75821002	75828864	DEL	200033301
1987	1	38201360	38210116	DEL	200033301
1988	1	125080551	125087662	DEL	200033301
1989	1	1243891	1246947	DEL	200033702
1990	1	4044572	4046587	DEL	200033702
1991	1	31625929	31632039	DEL	200033702
1992	1	33722224	33725407	DEL	200033702
1993	1	70470085	70473751	DEL	200033702
1994	1	139822341	139828461	DEL	200033702
1995	1	207899046	207906246	DEL	200033702
1996	1	53269683	53276483	DEL	200033702
1997	1	59991847	59995067	DEL	200033702
1998	1	61828094	61834910	DEL	200033702
1999	1	109514	117936	DEL	200033702
[truncated: 37,316 more rows]
