# Supplementary material for: A Survey of Copy Number Variation in the Porcine Genome Detected From Whole-Genome Sequence
Source: Front Genet. 2019 Aug 16;10:737. doi: 10.3389/fgene.2019.00737 (PMC6707380; doi:10.3389/fgene.2019.00737)
Supplement: Table S3 — CNVR and their overlapping genes. [file Table_3.xlsx]

## Sheet: Sheet1
CNVR Number	Chromosome	Start	End	Length	Type	Number of Samples	Identified in Previous Studies	Gene(s) Overlapped	199590090	199691212	200428406	200521308	200523107	200630706	200718912	200720606	200720912	200819704	200820008	200823603	200834106	200927307	200930305	200930309	200933509	201513302	201513503	201543707	201544001	500154003	63016115
1	1	27501755	27504575	2821	DEL	12	N	MAP3K5	106863002	116737012	199590090	199590172	199790201	199790341	199890402	199967505	200025104	200028206	200028301	200090973	200090989	200091122	200418906	200419203	200421001	200422304	200422804	200425501	200426201	200427908	200430203	200523408	200524107	200524508	200528203	200627806	200718805	200719208	200719504	200720007	200720505	200720912	200721705	200727611	200819704	200819905	200820206	200820408	200820504
2	1	31837195	31840008	2814	DEL	23	N		118822010	199590090	199590201	199590673	199790201	199928701	199967505	200023003	200023005	200032302	200420107	200420605	200425501	200426001	200427908	200428204	200428504	200522204	200523107	200523706	200524904	200821602	201527003	201528604	201542702	201544102	280570313	3130211713	60278059	63016115
3	1	38458725	38465025	6301	DEL	82	N	NKAIN2	199590090	199590201	199690016	199690232	199790081	199790341	199890402	199968602	200025104	200027202	200033802	200419203	200420107	200422804	200524508	200630706	200720007	200820206	200825705	200930810	200934309	201526512	201527312	201528604	201541912	201542702	201558001	500154003	59879518	63016115	FAST34720Y
4	1	60600125	60607961	7837	DEL	30	N	RPL18	104004001	116737012	127044008	199590090	199590172	199691212	199790081	199790341	199967004	200023003	200418906	200419203	200425501	200425606	200427310	200427908	200522204	200523107	200524107	200524904	200623005	200626004	200626508	200631203	200718805	200718808	200719208	200719809	200720007	200720912	200727611	200819704	200820008	200820408	200820504	200821009	200821101	200821404	200821602	200825705	200924505
5	1	83389168	83392127	2960	DEL	31	Y	RPL18,NANOG,RSC1A1	104004001	199590090	199590201	199691212	199692650	199790201	199890402	200025104	200028502	200035402	200037403	200090056	200427908	200428504	200523706	200524306	200524508	200627806	200819905	200820008	200821009	200927307	201514007
6	1	89055116	89058249	3134	DEL	84	Y	NANOG,RSC1A1	106863002	199590090	199690232	200090063	200418906	200419203	200420107	200426001	200523107	200524107	200524904	200719809	200720308	200820008	200930305	200934309	201526902	201527003	201527206	201528604	201529301	201544001	201556810	201558113	280550413	3130211713	59879518	6150819115	63016115	FAST35954X
7	1	91050600	91058825	8226	DEL	23	N	NANOG,RSC1A1	106863002	118822010	199590090	199590172	199590201	199690016	199690232	199790081	199790201	199890402	200028301	200037403	200420107	200523107	200825104	200825705	200928405	201526512	201527003	201527206	201528604	201542702	201543206	201543707	201544001	201544102	201556811	280550413	280570313	571376007	59879518	63016115	FAST34720Y	FAST53648U
8	1	93317456	93325157	7702	DEL	30	N	NANOG,RSC1A1	106863002	199590090	199590172	199690016	199690232	199691212	199692650	199790201	199890402	199890871	199990098	199990325	199992411	200090056	200090063	200090067	200090989	200420107	200422304	200426001	200426201	200427302	200427310	200428204	200428406	200429709	200430203	200523107	200523408	200523706	200524107	200524508	200524904	200528203	200622604	200623005	200627009	200630706	200631203	200718805	200718808
9	1	103046319	103053724	7406	DEL	34	Y	DCC,NANOG,RSC1A1	199590090	199590172	199690016	199690232	199691212	199890871	199990325	199992411	200090056	200090067	200418906	200420107	200422304	200427302	200427310	200428204	200428406	200429709	200430203	200523107	200523408	200523706	200524107	200524508	200524904	200528203	200630706	200631203	200718805	200718912	200719504	200719809	200720007	200720308	200721705	200727611	200819905	200820008	200821101	200821404	200821601
10	1	125146250	125148031	1782	DEL	83	Y	NANOG,RSC1A1	116737012	199590090	199590201	199967505	200023003	200028206	200033302	200427908	200428105	200523008	200528203	200718912	200719208	200720912	200819704	200820504	200821803	200823603	200823605	200825705	200924505	200924906	200927206	200931004	200931906	200932410	200933208	201513212	201513503	201514007	201526512	201529301	201541912	201542401	201542702	201543707	201544001	201556810	280550413	280761713	3140134713
11	1	125148982	125151345	2364	DEL	66	Y	NANOG,RSC1A1	104004001	106863002	116737012	127044008	199590090	199590172	199590201	199590673	199690016	199690232	199691212	199790081	199890099	199890402	199990098	200026905	200090056	200090063	200090067	200090989	200091122	200418906	200419203	200420107	200420605	200421001	200424601	200425501	200425606	200426001	200427302	200428105	200428204	200428406	200428504	200521308	200522204	200523107	200523408	200523706	200524107
12	1	126229942	126233853	3912	DEL	49	Y	NANOG,RSC1A1	199590090	199590172	199590201	199690016	199690232	199790081	199790201	199890099	199890402	199924002	199967505	199968602	199990098	200022801	200023003	200028301	200420107	200426201	200427310	200428204	200428406	200521308	200523107	200523408	200523706	200630706	200718912	200719208	200720007	200720912	200721705	200727611	200820008	200821601	200821803	200825705	200924505	200926707	200930810	201527003	201528604
13	1	131978145	131981459	3315	DEL	108	N	NANOG,RSC1A1	199590090	199790081	199890099	199924002	199968602	200025104	200028206	200032502	200033802	200037403	200090056	200090063	200090989	200418906	200419203	200420605	200424601	200424608	200426001	200427302	200523107	200524107	200626004	200626508	200720308	200820008	200820708	200821404	200821602	200823605	200827705	200834106	200927107	200928405	200932410	200933509	201512806	201513302	201513503	201542702	201556811
14	1	138857608	138865852	8245	DEL	47	N	ADAMTS17,NANOG,RSC1A1	199590090	199690016	199890402	200028301	200420107	200521308	200524508	200630706	200718912	200720912	200721705	200821601	200930810	201513302	280550413	280570313
15	1	141200623	141208042	7420	DEL	44	N	NANOG,RSC1A1	104004001	106863002	199590090	199590172	199690232	199790081	199790341	199890402	200023003	200027202	200420605	200421001	200524306	200625409	200627806	200630706	200720505	200720912	200819704	200820008	200820708	200821602	200823108	200823605	200825705	200924906	200925909	200927107	200928405	200932410	201541912	201542401	201543206	201543707	201544001	201556603	201556810	201556811	201558113	60278059	62069368
16	1	144869650	144877014	7365	DEL	16	Y	NANOG,RSC1A1	116737012	199590090	199590201	201512802	201527206	201542702	60278059	64630526
17	1	176736081	176740476	4396	DEL	42	N	LOC110262096,RSC1A1	199590090	199590201	199692650	199790201	199890402	199992411	200033702	200418906	200420107	200426201	200427302	200522204	200523107	200523706	200524306	200719504	201512802	201513503	201542308	201542401	201557009	201559602	3130211713	59879518	6150819115
18	1	181812136	181815259	3124	DEL	8	N	LOC106509106,RSC1A1	104004001	106863002	199590090	199590172	199590201	199992411	200025104	200420107	200425606	200427908	200429709	200523008	200524107	200524306	200719504	200720912	200819704	200819905	200821601	200821803	200823605	200824504	200825705	200924906	200925909	200927107	200927307	200932410	201513212	201513302	201513503	201542401	201542702	201543206	201544001	201556603	201556810	201557009	201558113	280550413	280761713
19	1	4044572	4046587	2016	DEL	25	Y		104004001	118822010	127044008	199590090	199590172	199590201	199590673	199690232	199692650	199790081	199790143	199790201	199790341	199927206	199967505	199990098	199992411	200022801	200023003	200024603	200041704	200090056	200090063	200090067	200090989	200091122	200419203	200420107	200420605	200421001	200424601	200424608	200425501	200425606	200427302	200427310	200427908	200428105	200428204	200428504	200429709
20	1	5217005	5224312	7308	DEL	44	Y	PACRG	199590090	199590172	199590201	199690016	199690232	199692650	199790081	199790201	199927206	199967505	199968602	200022801	200023003	200033802	200037403	200091122	200418906	200419203	200420605	200422304	200422804	200424601	200424608	200425501	200426201	200524107	200524508	200625409	200718805	200821009	200926609	200928405	200932410	201512802	201512806	201513302	201513503	201514007	201526512	201526902	201527003
21	1	18883770	18888913	5144	DEL	142	N	LOC102160169,ADGB,LOC102160909	106863002	118822010	127044008	199590090	199590172	199590673	199690016	199690232	199790143	199790341	199890099	199890402	199990098	200090056	200090973	200419203	200425501	200426201	200428204	200428406	200522204	200523408	200524107	200524306	200524508	200622604	200625409	200630706	200720308	200720606	200819704	200821404	200825705	200834106	200924906	200925909	200926609	200928405	200930305	200932410	201514007
22	1	11014254	11017878	3625	DEL	66	Y		199590090	199890402	200419203	200526912	200721705	200727611	201513212	201529301	201541912	201544102	63016115
23	1	15506792	15514758	7967	DEL	60	N	PLEKHG1	199590090	199826007	200023003	200025104	200420107	200420605	200424601	200424608	200427310	200427908	200523107	200524904	200528203	200721705	200924505	200930810	200931906	200932410	201512802	201512806	201543206	571376007	574119010	576747012	62069368	FAST33361Y	FAST35954X
24	1	17031886	17036713	4828	DEL	11	N	UST	199590090	199790143	199890871	199990098	199990325	200090067	200090973	200090989	200091122	200424601	200425606	200427302	200427310	200427908	200428406	200429709	200523107	200524306	200524904	200526912	200625409	200718805	200719809	200721705	200727611	200820708	200821404	200821601	200823603	200924906	200925909	200928405	200931906	200932410	200933509	500154003	568349004	571376007	574119010	576747012	FAST33361Y
25	1	38294917	38298763	3847	DEL	27	N	NKAIN2	199590090	199690232	199790143	199890871	199990098	200023003	200090056	200090063	200090067	200090973	200090989	200091122	200420107	200420605	200424601	200425606	200426001	200427310	200427908	200428406	200523107	200524107	200524306	200524904	200526912	200528203	200625409	200631203	200718805	200718912	200719809	200721705	200727611	200820708	200821601	200834106	200924906	200925909	200927006	200928405	200931906
26	1	39770046	39773674	3629	DEL	42	N		127044008	199590090	199590172	199691212	199790341	199890402	199890871	199930906	199960401	200028301	200037403	200090067	200420605	200428204	200428406	200429709	200522204	200820206	200823108	200823605	200824011	200924505	200927006	200928405	200930810	201527312	201541912	201542308	201544102	201556603	201557009	280550413	60278059	FAST53648U
27	1	40488412	40493932	5521	DEL	53	N		104004001	118822010	199590090	199590172	199590201	199590673	199690016	199790081	199790143	199790201	199890402	199927206	199931502	199959504	199967004	199967101	199967505	199968602	199992411	200023003	200023005	200025104	200027202	200028206	200032302	200036302	200418906	200421001	200422304	200422804	200424601	200424608	200425501	200425606	200426001	200426904	200428105	200428406	200428504	200429709	200430203
28	1	27755472	27764283	8812	DEL	34	Y	MAP7	199590090	200427310	200428406	200521308	200523706	200524306	200524508	200625409	200823603	200824011	200824012	200825705	200827705	200925909	200927206	200930305	200934309	201544001	201558113	576747012	60278059	FAST30077Z	FAST53648U
29	1	34295831	34300756	4926	DEL	126	N	LAMA2	199590090	199691212	199790081	199790341	200422304	200427310	200427908	200428105	200521308	200523008	200524306	200625409	200627806	200719208	200719809	200720606	200720912	200820408	200821404	200823603	200825705	200924505	200925909	200930305	200933208	200933509	201513503	201556810	201556811	201557009	3130211713	3140134713	63016115
30	1	38834715	38839218	4504	DEL	23	N	NKAIN2	199590090	199590172	199890402	199967004	200024603	200025104	200420107	200422804	200424601	200424608	200425606	200428204	200522204	200523008	200523408	200524107	200524306	200524508	200524904	200526912	200626508	200630706	200719504	200821009	200821803	200825104	200827705	200927307	200932811	201512802	201513212	201513302	201514007	201529904	201543206	201544102	201556603	201556811	201558113	280761713	3140134713
31	1	56517065	56520163	3099	DEL	33	N	RPL18	199590090	199790201	200425501	200427908	200521308	200626004	200719809	200720912	200820408	200821602	200924906	200926609	200930305	200932410	200933208	201527003	201527206	201542401	201558001	FAST34720Y
32	1	6827613	6836413	8801	DEL	50	N	AGPAT4	199590090	200420107	200523408	200524306	200626004	200630706	200819905	200820708	200821404	200834106	201527206	97711003
33	1	6863021	6868124	5104	DEL	20	N	AGPAT4	106863002	118822010	199590090	199590172	199590673	199691212	199790341	200420605	200428406	200429709	200522204	200524107	200524904	200626508	200627806	200630706	200631203	200718805	200718912	200720606	200820504	200821404	200924505	200928405	200930810	200931004	200932410	200933208	200933509	201513212	201513302	201526512	201526902	201527003	201527206	201528604	201529301	201541912	201542401	201542702	201543707
34	1	10725761	10726052	292	DEL	12	Y		199590090	200627806	200718805	200720912	200820408	200930810	201558113
35	1	35637465	35648950	11486	DEL	50	Y	LOC100512146	118822010	199590090	199690232	199968602	200090056	200090063	200090067	200422304	200422804	200428105	200428406	200523008	200524306	200526912	200528203	200626004	200627806	200718805	200819704	200820008	200821404	200821602	200926707	200927107	200930305	200933208	201526902	201527003	201529301	201529904	201541912	201542308	201542401	201542702	201543707	201544001	201556810	201557009	280550413	280761713	59879518
36	1	48773500	48775710	2211	DEL	7	Y		104004001	199590090	199690016	200428406	200627806	200631203	200718805	200718912	200720606	200821404	200926609	200932410	200933208	201513212	201513302	201544102	280570313	280761713	3130211713	568349004	64635058
37	1	55451021	55458405	7385	DEL	45	N	HTR1E,RPL18	199590090	199690016	199691212	199890402	200424601	200424608	200428406	200524107	200524306	200524904	200627806	200631203	200718912	200720912	200821404	200823108	200825104	200924505	200926609	200930305	200930810	200932410	200933208	200933509	201513212	574119010
38	1	72280640	72287439	6800	DEL	21	Y	RPL18,NANOG	116737012	127044008	199590090	199690016	199691212	199790081	199890402	200424601	200427908	200524107	200718912	200820708	200928405	200930305	200932811	201512806	201513212	201527206	201527312	201528604	201529301	201541912	201542308	201542401	201542702	201543206	201543707	201556810	201559602	3130211713	483170006	568349004	574119010	576747012	60278059	6150819115	97711003	FAST34720Y
39	1	78484787	78492111	7325	DEL	26	N	RPL18,NANOG,RSC1A1	199590090	200820408	500154003	568349004
40	1	111477674	111485918	8245	DEL	38	N	RORA,NANOG,RSC1A1	116737012	199590090	199590172	199690016	199790081	200427908	200523706	200720912	200820408	200824504	200924906	200927107	200932811	201542308	201542702	201556603	3130211713	500154003	568349004	574119010	62069368	64630526	64635058
41	1	113426039	113426580	542	DEL	4	N	LOC102158936,NANOG,RSC1A1	199590090	200524107	200524904	200631203	568349004
42	1	113414513	113435717	21205	DEL	23	Y	LOC102158936,LIPC,NANOG,RSC1A1	127044008	199590090	199590673	199690016	199790341	199968602	200023003	200028301	200037403	200421001	200424601	200424608	200427908	200428204	200430203	200524107	200526912	200631203	200718912	200720308	200720912	200821803	200823108	200824504	200825104	200927307	200930305	201513302	201526512	201528604	201529301	201529904	201542308	201542401	201542702	201556810	3130211713	483170006	500154003	568349004	574119010
43	1	113758508	113762665	4158	DEL	5	N	LOC102158936,NANOG,RSC1A1	199590090	199590172	199590201	199790341	200419203	200421001	200425501	200425606	200427908	200429709	200524107	200626508	200720007	200727611	200819905	200820408	200825705	200927006	200927206	200930305	200930309	200932410	200932811	200933609	201512806	201526512	201541912	201542702	201543206	201544001	201556811	280550413	280761713	3140134713	500154003	576747012	62069368	64635058	FAST30077Z
44	1	116546920	116552754	5835	DEL	46	N	RAB27A,NANOG,RSC1A1	199590090	199590172	199690232	199691212	199790341	199890402	199890871	199990098	199990325	199992411	200028502	200032302	200090056	200090063	200090067	200418906	200419203	200420605	200424601	200424608	200426001	200426201	200428204	200524107	200524306	200524904	200718805	200718808	200719809	200720606	200819905	200821009	200821803	200823108	200825104	200924505	200925909	200928405	201513302	201527312	201529301
45	1	141612741	141616196	3456	DEL	39	N	ATP10A,NANOG,RSC1A1	116737012	127044008	199590090	199790341	199890402	200023003	200419203	200424608	200425606	200427908	200428204	200631203	200718912	200720308	200819704	200820408	200926707	200928405	200930305	201558001	201559602	483170006	568349004	574119010	62069368	64635058
46	1	160714202	160722743	8542	DEL	49	Y	LOC110261667,NANOG,RSC1A1	199590090	199961002	200424608	200425501	201542702	280550413	64630526
47	1	186661106	186664076	2971	DEL	26	Y	LOC110262255,RSC1A1	199590090	200425501	201558001	280550413	64630526
48	1	190308123	190308401	279	DEL	7	N	PRKCH,RSC1A1	104004001	199590090	199690232	199790081	200418906	200419203	200426201	200428105	200523008	200626004	200720912	200820408	200820504	200821602	200926609	200933208	201513503	201527206	201543206	201543707	574119010	576747012	59879518	60278059	FAST34720Y
49	1	190308470	190310082	1613	DEL	5	N	PRKCH,RSC1A1	127044008	199590090	199990325	199992411	200028206	200422304	200427908	200428204	200428504	200521308	200523706	200626004	200933208	200933509	201557009	3140134713	568349004	574119010	576747012
50	1	18487142	18491375	4234	DEL	25	Y	STXBP5	106863002	118822010	199590090	199590172	199590673	199690016	199691212	199692650	199790143	199790201	199790341	199890099	199890402	200033702	200420605	200425606	200427302	200427310	200428204	200428406	200429709	200430203	200521308	200528203	200627806	200720007	200720606	200720912	200819905	200820408	200820708	200927107	200932811	201527003	201542308	201543707	201544102	201556603	201556811	201557009	280550413
51	1	40722849	40727062	4214	DEL	19	N		199590090	199590172	199790081	200428204	201513302	201527312	201542308	201542401	201543707	201544001	201544102	201559602	280550413	280570313	280761713	97711003	FAST30077Z	FAST34720Y	FAST53648U
52	1	53269683	53276483	6801	DEL	47	Y	MRAP2	199590090	199690016	200422804	200718912	200721705	200931004	200933509	201513212	201556810	201556811	FAST30077Z	FAST53648U
53	1	67652755	67656133	3379	DEL	19	Y	ASCC3,RPL18,NANOG	199590090	199990098	200023003	200425501
54	1	94659950	94663416	3467	DEL	12	N	SETBP1,NANOG,RSC1A1	104004001	106863002	116737012	118822010	127044008	199590090	199590172	199590201	199590673	199690016	199690232	199691212	199790081	199790201	199790341	200420107	200420605	200422304	200422804	200427908	200428204	200428406	200429709	200522204	200523008	200524508	200526912	200625409	200626004	200626508	200627806	200631203	200718912	200719504	200720007	200720505	200720606	200720912	200721705	200727611	200819704
55	1	108206886	108209071	2186	DEL	4	N	HERC1,NANOG,RSC1A1	199590090	199690016	199790201	199790341	199990325	200420605	200422804	200426001	200428204	200428406	200526912	200720505	201513302	201541912	201542308	201543707	201557009	280550413	280761713	59879518	60278059	62069368
56	1	119667622	119676305	8684	DEL	92	N	NANOG,RSC1A1	199590090	199590673	199690016	199890402	199924002	200090989	200091122	200418906	200422304	200424608	200426001	200426201	200523008	200524306	200625409	201513503	201544001	201557009	201559602	64630526
57	1	125749699	125752830	3132	DEL	22	N	NANOG,RSC1A1	116737012	199590090	199790201	199790341	199924002	200422304	200428105	200428204	200523008	200727611	200924906	200925909	200927307	280570313	568349004	6150819115	FAST34720Y
58	1	31353667	31361565	7899	DEL	20	N	MOXD1	104004001	106863002	199590090	199790081	200026905	200420605	200421001	200422804	200824504	200933509	201512802	201528604	201542401	201544102	201556603	201557009	568349004	571376007	60278059	63016115	FAST30077Z
59	1	66864150	66873044	8895	DEL	17	Y	RPL18,NANOG	199590090	200930305	201527206	201543707	201544001	201557009	201558001	59879518	60278059	FAST30077Z
60	1	76372278	76375732	3455	DEL	21	N	RPL18,NANOG,RSC1A1	104004001	199590090	199990098	200524107	200626508	200719208	200819905	200820206	200820708	200825705	200927307	201556810	64635058
61	1	77261028	77265102	4075	DEL	10	N	REV3L,RPL18,NANOG,RSC1A1	199590090	200821601
62	1	95075449	95077637	2189	DEL	13	N	SLC14A2,NANOG,RSC1A1	199590090	199590172	199590201	199790341	200419203	200420605	200422304	200425501	200425606	200429709	200430203	200522204	200524508	200526912	200718805	200718912	200719208	200720308	200720912	200721705	200727611	200819704	200821601	200821602	200934309	201513212	201513302	201527206	201529904	201542308	201542702	201543206	201544001	201556810	201556811	201558113	59879518	FAST30077Z	FAST34720Y
63	1	127310020	127310293	274	DEL	2	N	NANOG,RSC1A1	104004001	116737012	118822010	199590090	199590172	199590201	199690016	199690232	199790081	199790201	199790341	199890402	200420107	200420605	200421001	200422804	200427310	200427908	200523107	200523706	200524508	200626004	200626508	200630706	200719208	200720505	200819704	200821404	200821601	200824012	200931906	200933208	201512806	201514007	201526512	201527312	201528604	201542308	201542401	201542702	201544102
64	1	127308220	127312872	4653	DEL	39	N	NANOG,RSC1A1	104004001	127044008	199590090	199590172	199590201	199590673	199690016	199690232	199691212	199790081	199790201	199890099	199890871	199930906	199968602	199990098	200032302	200090989	200419203	200420605	200421001	200422804	200424601	200424608	200425501	200426001	200426201	200428204	200429709	200430203	200522204	200523408	200523706	200524107	200524904	200526912	200626207	200630706	200718808	200718912	200719504
65	1	129711934	129715519	3586	DEL	50	N	LOC110259510,NANOG,RSC1A1	106863002	127044008	199590090	199890402	199924002	199960401	200025104	200418906	200419203	200420605	200421001	200425606	200426201	200523408	200524508	200526912	200622604	200626207	200630706	200719208	200720308	200720505	200720912	200721705	200819704	200819905	200820206	200820408	200821404	200821601	200821803	200825705	200924906	200925909	200927307	200928405	200931004	200932410	200933509	200934309	201513503
66	1	1773264	1780652	7389	DEL	110	Y		106863002	199590090	199890402	200418906	200524107	200526912	200720308	200721705	200819704	200820206	200821404	200825705	200924906	200925909	200927307	200928405	200933509	201527312	483170006	568349004	64630526	FAST30077Z	FAST35954X
67	1	9180006	9185512	5507	DEL	45	Y	SNX9	199590090	199690016	199692650	199790341	199890402	200428204	200430203	200522204	200528203	200718805	200719504	200824504	200834106	201513212	201514007	201542308	201543707	201557009	483170006	574119010	59879518	60278059	63016115	FAST30077Z	FAST35954X
68	1	9357226	9359542	2317	DEL	23	N	ZDHHC14	127044008	199590090	199690232	200528203	200720007	200720308	200720505	200727611	200820504	200823603	200823605	200824011	200927206	200930309	200932410	483170006	576747012	62069368	FAST34720Y
69	1	11956864	11961136	4273	DEL	25	N	SCAF8	104004001	127044008	199590090	199590172	199590673	199690016	199691212	199790081	199790201	199790341	199990325	200090067	200090973	200419203	200420107	200420605	200422304	200422804	200425501	200425606	200426001	200426201	200427908	200428204	200428406	200429709	200430203	200522204	200523008	200523107	200524107	200524508	200524904	200526912	200625409	200626004	200630706	200631203	200718912	200719809	200720007
70	1	47742787	47748708	5922	DEL	19	Y		104004001	106863002	116737012	127044008	199590090	199590172	199590201	199590673	199690016	199690232	199691212	199692650	199790081	199790201	199790341	199890402	199931502	199959504	199968602	200023003	200024104	200028502	200032302	200033702	200033802	200036302	200037403	200090067	200090973	200419203	200420107	200420605	200422304	200422804	200425501	200425606	200426001	200426201	200427908	200428204	200429709
71	1	59571884	59580646	8763	DEL	115	N	RPL18	199590090	199590201	FAST30077Z
72	1	59991846	59995067	3222	DEL	129	N	RPL18	104004001	127044008	199590090	199890402	199924002	200022801	200025104	200028206	200090973	200090989	200091122	200421001	200424608	200425501	200425606	200427302	200428105	200428204	200428406	200428504	200521308	200932811	201512802	201513212	201514007	201527312	201529301	201543206	201543707	201544102	201556603	201556811	201558113	201559602	568349004	571376007	574119010	6150819115	64630526	64635058	97711003
73	1	78725117	78727913	2797	DEL	3	N	RPL18,NANOG,RSC1A1	199590090
74	1	5771282	5779859	8578	DEL	44	N	PRKN	104004001	116737012	127044008	199590090	199590172	199590201	199590673	199690016	199690232	199691212	199692650	199790081	199790143	199790201	199890099	199890402	199890871	199968602	199990098	199990325	199992411	200420107	200421001	200422304	200422804	200424601	200425606	200427310	200427908	200428204	200428406	200523408	200524107	200524306	200524508	200526912	200625409	200627806	200630706	200718912	200719504
75	1	7337798	7339442	1645	DEL	1	N	LOC110259889	199590090
76	1	13454142	13457601	3460	DEL	106	Y	MTRF1L	199590090	199967004	200420107	200422304	200426201	200523107	200524306	200625409	200630706	200720007	200720308	200727611	200819704	200819905	200924906	201542702	483170006	576747012	59879518	62069368	63016115	64630526	64635058
77	1	24013826	24017998	4173	DEL	1	N		104004001	106863002	116737012	199590090	199590201	199690016	199690232	199691212	199692650	199790201	199790341	199927206	199967004	199968602	200024104	200026905	200418906	200420107	200426001	200426201	200427302	200427908	200524306	200526912	200625409	200821009	200821803	200824011	200827705	200927307	200934309	201513503	201543206	201543707	201544102	3130211713	571376007	63016115	97711003	FAST33361Y
78	1	7578846	7582015	3170	DEL	23	N	PNLDC1,MRPL18	106863002	116737012	199590090	199590673	199692650	200427908	200523706	200625409	200720505	200819704	200821009	200823605	200927107	201513302	201513503	201514007	201527003	201527206	201528604	201529301	201542308	201556811	280570313	FAST53648U
79	1	19309025	19319025	10001	DEL	40	N	GRM1	106863002	116737012	199590090	200427908	200523107	200523706	200630706	200720505	200819704	200927107	201512806	201513503	201528604	201542308	201556810	201556811
80	1	21275201	21278364	3164	DEL	24	N		116737012	199590090	200718805	200719809
81	1	22188590	22203554	14965	DEL	16	N		199590172
82	1	51813264	51816037	2774	DEL	4	N	RIMS1	199590172	199790143	199924002	199961002	199967004	199968602	200024104	200025104	200028206	200028301	200028502	200033301	200427908	200523706	200524107	200524508	200819905	200823605	200827705	200924505	201526902	201542308	201542702	60278059	FAST35954X
83	1	14369360	14371563	2204	DEL	1	N	ESR1	104004001	199590172	199691212	200428105	200627806	201512806	201513302	280570313	483170006	500154003
84	1	34439509	34446092	6584	DEL	25	N		116737012	118822010	199590172	199790081	199790201	199967004	200023003	200426001	200427908	200428204	200522204	200523107	200524904	200626004	200626508	200631203	200719208	200720912	200820504	200821009	200821404	200821602	200824012	200824504	200825705	200924906	200927107	200927206	200930309	200931004	200932410	200932811	200933208	201513212	201527003	201527206	201529301	201529904	201544102	201556603	201556810
85	1	43618413	43621091	2679	DEL	10	N		118822010	199590172	199590201	199690016	199690232	199790081	199961002	201526512	201527312	201529301	201542401	201556810	201559602	59879518	60278059	62069368	63016115	FAST53648U
86	1	63081036	63082596	1561	DEL	57	Y	RPL18,NANOG	104004001	116737012	118822010	127044008	199590172	199590201	199590673	199690232	199790341	199968602	200024603	200028301	200032302	200420107	200420605	200523107	200630706	200719208	200720505	200720606	200720912	200820504	200924906	200928405	201512806	201513302	201514007	201526902	201527003	201527312	201528604	201529301	201542308	201543206	201543707	201556810	201556811	201557009	201559602	280550413	280761713
87	1	70368579	70375804	7226	DEL	18	Y	RPL18,NANOG	199590172	200627806	200823603	201556811	63016115
88	1	125253843	125262271	8429	DEL	50	N	NANOG,RSC1A1	199590172	200418906	200430203
89	1	192208766	192211515	2750	DEL	5	N	RSC1A1	127044008	199590172	199790341	200422804	200427302	200428105	200428504	200521308	200523008	200625409	200626004	200719504	200719809	200720505	200819905	200821601	200823108	200927307	200932811	201512806	201528604	201557009	201559602	280550413	3130211713	3140134713	483170006	62069368	64630526	64635058	FAST33361Y
90	1	222089667	222093107	3441	DEL	3	Y	PIP5K1B,RSC1A1	104004001	199590172	199590673	199790081	199790143	199790341	199990098	199990325	199992411	200090056	200422304	200422804	200425606	200427302	200427310	200428105	200428204	200428504	200523408	200524107	200524508	200524904	200526912	200528203	200625409	200626004	200626508	200718805	200718912	200719208	200719504	200719809	200720007	200720308	200720505	200721705	200727611	200819704	200819905	200820008	200820206
91	1	229937015	229941840	4826	DEL	31	Y	LOC110255742,RSC1A1	199590172	199992411	200090056	200422804	200523408	200625409	200626004	200631203	200718912	200719809	200720606	200819704	200820008	200821404	200821602	200823603	200824011	200924906	200925909	200927206	200930305	200932811	200933208	200933609	201513503	201526512	201542401	3130211713	3140134713	483170006	6150819115
92	1	247482639	247491853	9215	DEL	85	N	LOC110256021,RSC1A1	106863002	116737012	199590172	199790201	199928701	199968602	200033802	200090067	200418906	200420605	200427310	200428105	200428504	200523008	200524508	200718805	200718912	200719208	200819704	200823603	200824012	200824504	200824509	200825705	200834106	200924906	200927006	200927107	200927307	200931906	200933208	201529904	201543707	6150819115	62069368	63016115	64635058	FAST33361Y
93	1	253664756	253665336	581	MIX	31	Y	RSC1A1	199590172	199890871	199992411	200090063	200820504
94	1	263116862	263120056	3195	DEL	38	Y	LOC110259681,RSC1A1	199590172	199690016	200721705	201526902	201527003	201528604	60278059	FAST53648U
95	1	263687316	263690596	3281	DEL	5	Y	LOC110257124,RSC1A1	106863002	199590172	199690016	200427302	201526902	201527003	201528604	201529301	60278059
96	1	266987917	266988185	269	DEL	8	N	MVB12B,RSC1A1	199590172	200425606	200524107	200720912	200819704	200821601	200927307	200932410	201556810	201557009
97	1	266989020	266991199	2180	DEL	9	N	MVB12B,RSC1A1	199590172	200523107	201527206	201542401	201543707	280761713	FAST30077Z
98	1	4988822	4990584	1763	DEL	10	N	PACRG	118822010	199590172	199690016	199691212	199790081	199790341	199890099	200421001	200422804	200424601	200424608	200425501	200426201	200523107	200523408	200524904	200526912	200720007	200720505	200720606	200721705	200727611	200819704	200819905	200820708	200821404	200823108	200824011	200824012	200824504	200926609	200930810	200932410	200932811	200933208	200933509	200934309	201513503	201526512	201544102	201558113
99	1	6600889	6604295	3407	DEL	7	N	PRKN	199590172	199790143	199890099	199890871	199992411	200090056	200933509	201513212	201543206	280761713	FAST30077Z
100	1	43861573	43866445	4873	DEL	43	N	SLC35F1	104004001	106863002	116737012	118822010	127044008	199590172	199590201	199590673	199690016	199691212	199692650	199790081	199790201	199790341	200033702	200037403	200422304	200422804	200428105	200428204	200430203	200521308	200522204	200523008	200524508	200623005	200626004	200719504	200720606	200819905	200820504	200823605	200824011	200824012	200825705	200927206	200927307	200930309	200932811	200933609	201513212
101	1	19069011	19069308	298	DEL	11	N		199590172	199590673	199690016	199692650	200422804	200428204	200521308	200522204	200523008	200524508	200720606	200819905	201544001	3140134713	60278059
102	1	33722224	33725407	3184	DEL	78	N		199590172	200521308	200820504	201526902	201542308	201556603	FAST53648U
103	1	34736287	34738021	1735	DEL	15	Y	PTPRK	104004001	118822010	199590172	199590673	199691212	199692650	199790201	199790341	199890402	199924002	199992411	200033301	200422304	200422804	200425501	200428105	200428204	200428504	200430203	200521308	200522204	200523008	200523408	200524508	200623005	200627806	200630706	200718808	200719504	200720505	200720606	200720912	200819704	200819905	200820008	200820504	200821602	200823108	200823605	200824011	200824012
104	1	35042602	35044956	2355	DEL	7	Y	PTPRK,LOC110256645	104004001	118822010	199590172	199690016	199691212	199790081	199790341	200422304	200422804	200428105	200428204	200430203	200521308	200522204	200524508	200623005	200719504	200720606	200819905	200820504	200823605	200824011	200824012	200825705	200924505	200926609	200927206	200930309	200932811	201513302	201514007	201526512	201526902	201527003	201528604	201529301	201541912	201542401	201542702	201543707	201544001
105	1	38201360	38210116	8757	DEL	79	N	NKAIN2,LOC102165447	118822010	199590172	199690016	199691212	199790341	200422304	200428105	200428204	200521308	200522204	200523008	200524508	200623005	200720606	200819905	200823605	200824011	200824012	200926609	200930309	200932811	201514007	201526512	201527003	201528604	201529301	201541912	201542401	201542702	201543707	201544001	201556603	201556811	201559602	280761713	3140134713	483170006	59879518	60278059	63016115	64630526
106	1	41339986	41343660	3675	DEL	57	N		199590172	199690016	200428105	200428204	200523706	200524508	200626004	200823605	200927307	200933609	201513503	201527312	201556811	201557009	3130211713	60278059	64635058	97711003	FAST30077Z	FAST53648U
107	1	41922572	41924904	2333	DEL	43	N		199590172
108	1	41932345	41934239	1895	DEL	20	N		199590172	201512802	201527003	201544102	280761713	FAST34720Y
109	1	67588457	67592981	4525	DEL	1	Y	ASCC3,RPL18,NANOG	104004001	106863002	127044008	199590172	199690016	199690232	199890871	199992411	200090056	200420107	200426201	200428105	200428504	200523107	200523408	200523706	200626508	200630706	200718805	200719208	200720308	200720505	200819905	200820008	200820708	200821601	200824011	200825705	200924505	200927006	200927307	200931004	200931906	200932811	201512806	201513212	201513503	201527206	201556603	201558113	3140134713
110	1	19950940	19951241	302	DEL	6	N		106863002	118822010	127044008	199590172	199690016	199790341	199968602	200427302	200427908	200428105	200428406	200521308	200524306	200626004	200719809	200720007	200819704	200820008	200820708	200821404	200821601	200925909	201527312	201541912	201542308	201542401	201544001	201556811	201557009	201559602	280550413	574119010	FAST34720Y	FAST53648U
111	1	22535495	22537953	2459	DEL	42	N		116737012	199590172	199790081	199967505	200023003	200024603	200418906	200420107	200425501	200528203	200622604	200930810	201513503	201543707	201556810	3130211713	3140134713	64635058	FAST34720Y
112	1	43571499	43583409	11911	DEL	34	N		199590172	199968602	200526912	201541912	201542308	201542702	201543206	201544001	201557009	280550413	280570313	280761713
113	1	51435947	51444570	8624	DEL	19	Y		104004001	116737012	127044008	199590172	199690016	199690232	199790081	199790341	199890402	199927206	199959504	199967004	199967505	199968602	200024603	200025104	200033702	200033802	200090973	200418906	200421001	200422304	200424601	200424608	200427908	200428204	200428406	200523408	200524107	200524306	200524508	200524904	200526912	200623005	200627806	200631203	200718805	200718808	200718912	200719208	200719504
114	1	60940514	60942751	2238	DEL	12	Y	EPHA7,RPL18	199590172	200526912	201526902	201541912	201542401	201557009	201559602	280550413	FAST53648U
115	1	70470085	70473751	3667	DEL	96	N	RPL18,NANOG	199590172	199690232	199790081	199790201	200025104	200032302	200428204	200429709	200526912	200626508	200819905	200821803	200824504	200824509	200932811	201527003	201527312	201541912	201542308	201542401	201542702	201543206	201557009	201558113	201559602	280550413	3130211713	FAST33361Y	FAST34720Y	FAST53648U
116	1	80876171	80881141	4971	DEL	9	Y	RPL18,NANOG,RSC1A1	199590172	200524508	200727611	200824012	200931906
117	1	80925075	80932736	7662	DEL	30	Y	RPL18,NANOG,RSC1A1	104004001	106863002	199590172	199690232	199790201	199790341	199826007	199890402	199967004	200028206	200090063	200090067	200090973	200091122	200418906	200421001	200424601	200424608	200427908	200521308	200523408	200524904	200626004	200626207	200718808	200819905	200820206	200820408	200820504	200820708	200821601	200821602	200930305	201512802	201513503	201514007	201527312	201542401	201543206	201556811	201558001
118	1	171881594	171883474	1881	DEL	5	N	RSC1A1	118822010	199590172	199790201	200422804	200626004	200932410	200933208	201557009
119	1	184624007	184631395	7389	DEL	49	N	FBXO34,RSC1A1	199590172
120	1	203325620	203328343	2724	DEL	8	N	SLC24A2,RSC1A1	118822010	199590172	199590673	199692650	200419203	200420107	200422304	200428204	200428406	200521308	200523008	200523107	200523408	200523706	200524306	200626004	200630706	200631203	200718805	200719809	200720912	200819704	200820008	200821404	200821601	200823603	200823605	200825705	200925909	200927206	200930305	200931004	200932410	200933208	200933609	201527003	201527206	201528604	201542308	568349004	FAST53648U
121	1	106397870	106398144	275	DEL	1	N	WDR7,NANOG,RSC1A1	118822010	199590172	199590673	199790201	199924002	199928501	199957902	199965205	199965303	200032302	200032502	200033302	200033802	200037403	200090056	200090067	200090989	200420107	200421705	200427908	200428105	200430203	200521308	200523008	200523408	200523706	200622604	200625409	200626004	200627806	200630706	200631203	200718805	200718912	200719208	200719809	200720912	200721705	200727611	200820206	200820408
122	1	138164683	138181412	16730	DEL	41	N	LRRC28,NANOG,RSC1A1	104004001	118822010	199590172	199590673	199790081	199826007	199890402	199924002	200090067	200090989	200420107	200426001	200427908	200430203	200521308	200523107	200523408	200524904	200720606	201512802	201512806	201513302	201514007	201526902	201527206	201528604	201529301	201556810	280550413	63016115	97711003	FAST34720Y
123	1	1059	26939	25881	DUP	64	N	LOC100125545,TBP,PSMB1	106863002	199590172	200425501	200631203	200820504	200821009	200924505	201527206	280761713	62069368
124	1	1574042	1581068	7027	DEL	32	Y	AFDN	106863002	116737012	118822010	199590172	199590673	199690016	199992411	200418906	200419203	200420107	200421001	200422804	200425501	200426001	200426201	200427310	200428204	200522204	200523107	200523408	200524904	200526912	200625409	200626004	200626508	200627806	200630706	200719504	200719809	200720505	200720606	200720912	200820408	200820708	200824011	200824012	200834106	200927107	200928405	200930305	200933208
125	1	18020995	18022727	1733	DEL	10	N	SAMD5	104004001	116737012	199590172	200024104	200028206	200090989	200425606	200428504	200924906	200926707	200927107	200927206	200931004	201513212	201528604	201541912	201543707	60278059	62069368	FAST53648U
126	1	19198398	19201918	3521	DEL	53	N	GRM1	106863002	118822010	199590172	199690232	199692650	199790081	199790201	199790341	200025104	200420605	200421001	200422304	200422804	200425501	200428105	200428406	200523008	200524107	200524508	200623005	200625409	200626508	200630706	200718805	200718912	200719208	200719504	200719809	200720505	200821404	200821803	200823108	200824504	200825705	200924906	200925909	200926609	200927006	200927307	200931004	200932811
127	1	25934122	25936006	1885	DEL	20	N	NHSL1	116737012	118822010	199590172	199790201	199890099	199890871	199959504	199965303	199992411	200023003	200090056	200090063	200090067	200090973	200418906	200419203	200420107	200420605	200421001	200422304	200422804	200424601	200425501	200425606	200426001	200426201	200428105	200428204	200428406	200522204	200523008	200523107	200523408	200523706	200524306	200524508	200524904	200528203	200625409	200627806	200630706
128	1	81773439	81775992	2554	DEL	63	Y	NT5DC1,COL10A1,RPL18,NANOG,RSC1A1	199590172	199990098	200090063	200428504	200820504	200823603	200927206	200933208	200933509
129	1	110958944	110967782	8839	DEL	109	N	RORA,NANOG,RSC1A1	199590172	280761713
130	1	128234182	128236191	2010	DEL	9	N	EPB42,NANOG,RSC1A1	104004001	106863002	116737012	118822010	199590172	199590673	199690016	199790201	199790341	200024603	200028206	200028301	200090067	200418906	200419203	200424601	200424608	200425606	200427908	200428406	200521308	200523408	200524107	200526912	200623005	200626004	200718805	200718808	200719208	200719504	200719809	200819905	200820408	200820708	200821009	200821601	200825104	200931004	200932410	200932811	201512802
131	1	8343	11521	3179	DUP	2	N	TBP	116737012	199590172	199790081	200428406	200523008	200524107	200625409	200626004	200627806	200720912	200924906	200927206	200930305	200930309	200933208	200933509	200933609	201512802	201512806	201542401	201543206	201544001	280550413	97711003
132	1	16558688	16562905	4218	DEL	62	N	TAB2	118822010	199590172	199690232	199790081	199790201	200523107	200524508	200526912	200719208	200720505	200720606	200721705	200820206	200927006	200928405	200934309	201541912	201542401	574119010	576747012	60278059	63016115	64635058
133	1	28250556	28253146	2591	DEL	24	N	PDE7B	199590172	199690016	199690232	199790201	199790341	199965303	200426001	200426201	200430203	200522204	200523107	200524904	200526912	200623005	200720308	200720505	200721705	200823108	200824509	200825104	200834106	200927107	200930810	200934309	201513212	201526902	201527003	201527206	201529904	201542401	60278059	FAST30077Z
134	1	51510551	51516215	5665	DEL	23	Y		106863002	118822010	199590172	199690016	199790201	199992411	200090056	200090067	200090973	200091122	200427302	200428504	200523008	200526912	200623706	200625409	200720007	200934309	201557009
135	1	67141056	67148463	7408	DEL	32	Y	RPL18,NANOG	199590172	199992411	200090063	200418906	200422304	200425501	200820008	200930810	574119010
136	1	3794008	3802778	8771	DEL	19	Y		199590201	199691212	200420107	200523107	200630706	200718912	200719809	200720606	200819704	200820008	200824504	200930810	200933509	201559602	483170006	576747012
137	1	43670281	43672228	1948	DEL	9	N	SLC35F1	199590201	199590673	199890099	199890402	199890871	199967505	200422304	200424601	200424608	200427908	200430203	200523706	200526912	200720606	200823605	200931004	201542702	201558001	60278059	62069368
138	1	33908553	33913017	4465	DEL	16	N	LAMA2	104004001	106863002	116737012	118822010	127044008	199590201	199590673	199790081	199790201	199890402	199928501	199961002	199967505	200025104	200028301	200028502	200090063	200418906	200419203	200420107	200420605	200424601	200425501	200425606	200427908	200626508	200630706	200718805	200719809	200720505	200721705	200819704	200821009	200821101	200924505	200927206	200931004	200934309	201513212	201513302	201529301
139	1	43481777	43489820	8044	DEL	20	N	CEP85L	104004001	199590201	199790143	199790201	199890402	199928701	200091122	200523408	201526512	201526902	201527003	201528604	201541912	201556603	3130211713	483170006	500154003	59879518	6150819115	97711003	FAST33361Y
140	1	87281662	87289894	8233	DEL	59	Y	NANOG,RSC1A1	116737012	199590201	200090067	200427908	200521308	200931906	200933208	201512802
141	1	94852298	94860724	8427	DEL	21	N	SLC14A2,NANOG,RSC1A1	104004001	116737012	199590201	199590673	199690016	199690232	199691212	199692650	199790081	199790143	199790201	199790341	199890099	199890402	199890871	199931502	199967101	199967505	199990098	199990325	199992411	200022801	200027202	200037403	200090056	200090063	200090067	200418906	200419203	200420107	200421001	200425501	200426001	200427302	200427908	200428105	200428406	200428504	200521308	200522204	200523408
142	1	245886179	245893962	7784	DEL	8	N	RSC1A1	199590201	199590673	199690016	200626508	200627806	200718805	200820408	200931906	201512806	201513503	201544001	280761713	500154003	59879518	FAST30077Z
143	1	261494827	261497840	3014	DEL	94	Y	RSC1A1	199590201	199690016	199790341	199992411	200427302	200631203	200719208	200719809	200821601	200824012	200924906	200925909	200927206	200927307	200930305	200933509	201526902	201527206	201543206	201543707	201556810	201557009	201558001	60278059	62069368	63016115	FAST34720Y
144	1	707129	709335	2207	DEL	15	Y	WDR27	106863002	116737012	127044008	199590201	199928501	199965303	200023503	200024104	200028206	200032302	200035402	200420107	200421001	200523107	200523706	200626004	200626508	200719809	200820206	200927307	200933208	200933509	200933609	201513212	201513503	201527206	201527312	201543206	201544102	201556810	201557009	201558113	3130211713	97711003	FAST53648U
145	1	55761074	55764507	3434	DEL	27	N	SMIM8,RPL18	106863002	199590201	199990098	200418906	200420107	200420605	200422804	200425606	200427302	200427908	200428406	200523107	200523408	200524508	200928405	201513503	201526512	201526902	201541912	201542308	201542401	201544001	201557009	201558001	280550413	483170006	FAST30077Z	FAST53648U
146	1	41929119	41935119	6001	DEL	35	N		199590201	199961002	200718912	200824504	200927107	201527312
147	1	24663087	24669985	6899	DEL	28	N	LOC110259987	127044008	199590201	199690016	199790201	199790341	200418906	200419203	200420605	200421001	200425606	200427310	200428204	200522204	200524107	200524508	200627806	200630706	200718912	200719504	200719809	200720505	200720606	200720912	200819905	200821404	200821601	200821602	200821803	200823108	200824504	200825104	200834106	200925909	200927206	200930305	200930810	200931004	200932410	200933208	200933609	200934309
148	1	80747252	80749484	2233	DEL	6	Y	RPL18,NANOG,RSC1A1	127044008	199590201	199790201	200420107	200428406	200523706	200524306	200622604	200719809	200825705	201544102
149	1	95064462	95069694	5233	DEL	49	N	SLC14A2,NANOG,RSC1A1	116737012	199590201	199691212	199692650	199790341	199890402	199924002	199931502	199967101	199968602	199990098	200024104	200025104	200027202	200028301	200420107	200421001	200424601	200427310	200428406	200524508	200526912	200623706	200721506	200821009	201512802	201513503	201514007	201526512	201529301	201529904	201543206	201544001	201544102	201556810	201556811	201558001	3130211713	500154003	571376007	6150819115
150	1	128966399	128969245	2847	DEL	11	N	CAPN3,NANOG,RSC1A1	104004001	127044008	199590201	199790081	199790201	199967004	200420107	200427302	200427310	200427908	200428105	200521308	200523706	200526912	200622604	200623706	200719208	200719809	200720912	200820206	200820504	200820708	200823603	200825705	200924505	200927307	200933208	201512802	201513503	201527206	201528604	201529301	201541912	201542401	201542702	201543206	201543707	201544001	201544102	201556603	201558001
151	1	165335608	165343681	8074	DEL	43	Y	IQCH,LOC110261942,NANOG,RSC1A1	199590201	199790081	199890402	199961002	200425501	200834106	201514007	201527312	500154003	FAST30077Z
152	1	175414394	175417444	3051	DEL	58	N	MIS18BP1,RSC1A1	118822010	199590201	199967505	200425606	200430203	200524306	200528203	200719208	200820504	200834106	200926707	201542308	201542401	201542702	500154003	64635058	FAST53648U
153	1	18598203	18605463	7261	DEL	10	Y	LOC102160169	199590201	199990325	200090056	200421001	200426001	200428504	200523107	200526912	200623706	200626004	200824011	200824012	200930309	200933208	200933609	201541912	63016115	64630526
154	1	21601369	21604717	3349	DEL	17	N	PHACTR2	116737012	199590201	199890871	199931502	199990325	199992411	200090056	200090063	200090067	200090973	200090989	200091122	200418906	200419203	200421001	200426001	200427908	200428504	200523107	200523408	200524306	200526912	200623706	200626004	200626207	200631203	200819704	200820008	200821602	200824011	200824504	200927307	200930309	200933208	200933609	201541912	6150819115	63016115	64630526	FAST33361Y
155	1	48950144	48982781	32638	DEL	18	N	ADGRB3	199590201	199690016	200420107	200422304	200428204	200523008	200626004	200719208	200721705	200727611	200934309	201512806	500154003
156	1	49106138	49109034	2897	DEL	40	Y	ADGRB3	116737012	199590201	199690232	199691212	199890099	199890871	199924002	199992411	200027202	200028206	200090056	200090989	200091122	200424601	200424608	200425501	200426201	200427310	200428105	200523408	200524306	200623005	200626508	200627009	200718805	200719809	200720007	200720912	200819905	200820206	200824509	200825705	200834106	200924906	200925909	200926707	200927107	200932410	200933509	201512802	201513503
157	1	96711809	96720031	8223	DEL	13	Y	HDHD2,NANOG,RSC1A1	199590201	200028301	200428204	200819704	201512802	201512806	201513503	574119010	63016115
158	1	125621911	125625472	3562	DEL	52	N	NANOG,RSC1A1	118822010	127044008	199590201	199690016	199690232	199790201	199930906	199959504	200027202	200425501	200426201	200430203	200522204	200523107	200523408	200623005	200719809	200720912	200819905	200820708	200824504	200927107	200927307	201513503	201542308	201542702	201544001	280570313	280761713	576747012	64630526
159	1	130460012	130462196	2185	DEL	9	N	SPINT1,NANOG,RSC1A1	106863002	116737012	118822010	127044008	199590201	199690016	199690232	199790081	199790201	200420605	200425501	200426001	200523107	200523408	200626004	200631203	200718912	200719809	200819905	200820708	200821601	200824504	200927107	200927307	200931004	201512802	201527312	201528604	201541912	201542308	201543206	201544001	201544102	280761713	59879518
160	1	5499402	5502305	2904	DEL	31	N		199590201	200524508	200718805	200719208	200720505	200926609
161	1	6004312	6014748	10437	DEL	35	Y	PRKN	199590201	199790081	200420605	200421001	200427310	200427908	200521308	200523107	200523706	200524508	200524904	200623706	200631203	200719809	200819704	200821404	200823603	200824504	200924906	200925909	200926609	200932410	201526512	201527206	201541912	201542401	201542702	201543206	201544102	201556810	201556811	280570313	280761713	59879518
162	1	8188177	8190338	2162	DEL	6	Y	LOC106508799	199590201	199890099	200090056	200090973	200418906	200422304	200426201	200523706	200623706	200625409	200720007	200720606	200720912	200820206	200927206	200930810	200933609	201542401
163	1	11573930	11595535	21606	DEL	34	N	TFB1M	104004001	127044008	199590201	200426201	200523706	200623706	200631203	200820504	201558001	280761713	64630526	97711003
164	1	16098013	16098297	285	DEL	18	Y	LOC106508817	199590201	199690232	199826007	199968602	200428406	200523008	201512802	201526902	201529301	201556603	201558113	576747012	60278059	FAST33361Y
165	1	24435803	24444170	8368	DEL	12	N		104004001	106863002	127044008	199590201	199590673	199790201	199890402	199928701	200023003	200422804	200425606	200428204	200428406	200430203	200522204	200524107	200524306	200524508	200524904	200528203	200627806	200631203	200718805	200718808	200718912	200719208	200719809	200720308	200720505	200720606	200819704	200931906	200932811	200934309	201527003	201542401	201543206	201543707	201544102	201556603	201556810
166	1	39714602	39722838	8237	DEL	14	N	CLVS2	118822010	127044008	199590201	199690232	199928701	200024603	200028301	200090063	200418906	200424608	200521308	200523706	200524306	200524508	200926609	201556603	FAST30077Z
167	1	47529205	47532900	3696	DEL	47	Y		116737012	199590201	199590673	199690232	199790201	199890402	199924002	200023003	200026905	200090989	200419203	200420107	200426001	200428204	200428406	200522204	200523408	200524508	200626508	200719504	200819704	200819905	200820008	200821009	200827705	200924505	200926609	200927107	201543206	201558001	201559602	3130211713	59879518	64630526
168	1	86692352	86697300	4949	DEL	17	Y	LOC110260718,NANOG,RSC1A1	199590201	199590673	199690232	199790201	199826007	199924002	199926002	199927206	199928701	199930906	199931502	199957902	199959504	199961002	199967505	199990098	200023003	200023503	200024603	200026905	200032502	200033702	200033802	200037101	200037403	200040902	200090989	200418906	200419203	200421001	200422304	200422804	200424601	200424608	200425501	200426201	200427302	200427310	200427908	200428105	200428504
169	1	57802108	57810191	8084	DEL	34	N	MDN1,RPL18	199590201	199590673	199691212	200028301	200427302	200428406	200719809	201542308	201556810	201559602
170	1	61828094	61834913	6820	DEL	116	Y	RPL18	104004001	199590201	199590673	199690016	199790081	199890099	199890402	199968602	199992411	200025104	200028206	200028301	200090067	200090973	200090989	200420107	200422804	200424601	200424608	200425501	200426001	200426201	200427302	200428406	200428504	200523008	200523408	200523706	200524904	200526912	200625409	200719809	200720308	200821009	200821602	200823603	200928405	201512802	201513302	201514007	201526512
171	1	75050639	75057454	6816	DEL	10	Y	ARMC2,SESN1,RPL18,NANOG,RSC1A1	199590201	200424601	200426001	200427310	200523408	201512806	574119010
172	1	1924476	1933187	8712	DEL	62	Y	UNC93A	118822010	199590201	199927206	199967505	199990098	200028206	200090067	200424608	200425501	200426201	200428105	200428504	200522204	200524306	200524508	200526912	200626004	200626508	200718912	200720505	200924906	200925909	201513302	201513503	201514007	201528604	201529301	201529904	201542401	201542702	201544102	201556603	201557009	201558001	3130211713	571376007	59879518	6150819115	63016115	FAST34720Y	FAST35954X
173	1	18061540	18069593	8054	DEL	7	N	SAMD5	199590201	200933509	201543707	201544102	576747012	64635058
174	1	24741275	24748773	7499	DEL	41	Y	LOC110259987	104004001	116737012	118822010	199590201	199590673	199790341	200419203	200420107	200422804	200427302	200427310	200427908	200429709	200521308	200523107	200524306	200526912	200720308	200820008	200820708	200821602	200825705	200927107	200930810	200932410	201512802	201512806	201513503	201514007	201526902	201527003	201527206	201527312	201541912	201542401	201543707	201544001	201544102	201556603	201556811	201559602
175	1	31169894	31172754	2861	DEL	6	Y		199590201	199790201	199890402	199890871	199927206	199967101	199968602	199990098	199990325	200023003	200023005	200025104	200028206	200028301	200032302	200090063	200090067	200090989	200091122	200422304	200424608	200426001	200522204	200523008	200523408
176	1	45998145	46006977	8833	DEL	53	Y	EYS	199590673	199967505	200025104	200720007
177	1	51628807	51637084	8278	DEL	25	N		104004001	118822010	199590673	199690016	200027202	200037101	201513302	201526512	201529301	201543707	201544001	201556810	280550413
178	1	16825061	16831524	6464	DEL	4	N	LOC102159681	199590673	199990325	200090063	200091122	200425606	200523706	200524107	200528203	200622604	200626508	200627806	200718805	200718808	200823108	200823603	200827705	200924906	200927006	200927206	200930305	200930309	200930810	201513503	201542401
179	1	24203280	24206700	3421	DEL	13	Y		116737012	199590673	199890871	199992411	200090989	200421001	200422804	200426201	200427302	200428105	200521308	200523107	200524508	200626004	200821602	200824011	200834106	200927006	200933208	201512802	201513212	201513302	201527003	201527206	201542702	201556811	FAST34720Y
180	1	34987572	34995602	8031	DEL	24	Y	PTPRK	118822010	199590673	199790201	200028301	200419203	200426001	200428204	200428504	200522204	200524306	200524904	200526912	200719809	200721705	200823603	200823605	200824012	200925909	200927206	200932410	200933609	201513503	63016115	FAST30077Z
181	1	43012806	43017800	4995	DEL	27	Y	FAM184A	199590673	199790341	199957902	199992411	200023003	200924906	201544001	6150819115	63016115	64630526	FAST35954X
182	1	53628483	53632281	3799	DEL	24	Y		199590673	199691212	199967004	200427310	200427908	200522204	200626004	200719208	200719809	200720912	200721705	200820504	200821602	200824504	200827705	200924906	200927206	200930309	200931004	200932410	200932811	200933208	200933509	200933609	201513302	201513503	280761713	574119010
183	1	73868277	73876732	8456	DEL	11	N	SCML4,RPL18,NANOG	199590673	200420605	200630706	200718912	200824504	201513503	201514007	201556811	201559602	280761713
184	1	75759802	75762860	3059	DEL	28	N	FIG4,RPL18,NANOG,RSC1A1	116737012	199590673	199967505	200032302	200623706
185	1	87600278	87602598	2321	DEL	10	Y	NANOG,RSC1A1	199590673	199690016	199890402	199968602	200428504	200430203	201527312	201556810	201559602	500154003	568349004	60278059	FAST35954X
186	1	87899505	87907542	8038	DEL	5	Y	NANOG,RSC1A1	199590673	199890402	199967004	200090973	200420605	200421001	200718808	201529904	201542702	201556810	62069368
187	1	91783299	91898234	114936	DEL	13	Y	NANOG,RSC1A1	116737012	199590673	199690016	200424601	200425606	200428406	200523107	200524306	200625409	200626508	200720007	200720308	200720505	200720606	200819704	200821009	200821803	200824012	200825105	200927107	200927206	200932410	201513212	201514007	201541912	201542401	201542702	568349004	60278059	64630526	97711003	FAST30077Z
188	1	99726563	99735003	8441	DEL	11	Y	MYO5B,NANOG,RSC1A1	199590673	199790341	201556810
189	1	116637707	116642493	4787	DEL	32	N	NANOG,RSC1A1	199590673	199690232	199790341	199890402	199990325	200090067	200523107	200523408	200718912	200720912	200721705	200820708	200821601	200931906	201513212	201543707	201556810
190	1	126394963	126395246	284	DEL	3	N	NANOG,RSC1A1	199590673
191	1	154940337	154942473	2137	DEL	17	Y	NANOG,RSC1A1	199590673
192	1	168395314	168395905	592	DEL	1	N	UACA,NANOG,RSC1A1	199590673	199790143	199790201	199890871	199990098	199990325	199992411	200090063	200090067	200422304	200424608	200425501	200425606	200426001	200427310	200428105	200428204	200428504	200430203	200522204	200523008	200523706	200524107	200524508	200524904	200626004	200627806	200718808	200719208	200720007	200720308	200820008	200820206	200820408	200821404	200821602	200824011	200825705	200834106	200924906	200926707
193	1	173780877	173782770	1894	DEL	1	Y	RSC1A1	199590673	199790081	199790143	200028206	200090067	200524107	200528203	200821602	3140134713	64630526	64635058
194	1	174452087	174454999	2913	DEL	54	Y	LOC106509095,RSC1A1	116737012	199590673	199967505	199992411	200028301	200090067	200427302	200427310	200427908	200521308	200528203	200720912	200721705	200727611	200823605	200824504	200927206	200930309	200931906	201513212	201514007	201527003	201528604	201529301	201544102	483170006	500154003	574119010	63016115
195	1	191899051	191907463	8413	DEL	11	N	NTRK3,RSC1A1	199590673	200524306	200630706	200720505	200721705	200834106	200934309	201526902	201527312	201542702	201557009	201558113	483170006	59879518	60278059	62069368	64635058
196	1	199474135	199480456	6322	DEL	29	N	RSC1A1	199590673	199691212	200522204	200719504	201528604	59879518	FAST53648U
197	1	253633361	253633625	265	DEL	17	Y	LOC110256075,RSC1A1	104004001	106863002	127044008	199590673	199690016	199690232	199691212	199790081	199890402	199990098	199990325	200090056	200090063	200090067	200090973	200090989	200428105	200428204	200428504	200524904	200626004	200631203	200719809	200824509	200932811	201513503	201526512	201527206	201527312	201541912	201542308	201542401	201542702	201543206	201543707	201544001	201556603	201556810	201556811	201557009	201558113
198	1	49554787	49557815	3029	DEL	7	Y	ADGRB3	199590673	200428204
199	1	27900281	27907983	7703	DEL	49	N	BCLAF1,MTFR2	118822010	199590673	200524508	200721705	280550413
200	1	38944856	38947839	2984	DEL	2	N	NKAIN2	199590673	200419203	200425606	200426001	200526912	201544102	3130211713
201	1	55961769	55964561	2793	DEL	5	N	RARS2,RPL18	104004001	116737012	127044008	199590673	199690232	199790081	199790143	199968602	199992411	200025104	200091122	200419203	200424608	200426001	200427908	200428406	200428504	200430203	200524107	200524306	200625409	200718808	200719208	200819905	200821602	200821803	200823108	200834106	200924505	200926609	200927006	200927206	200930305	200933208	201512802	201513212	201513503	201527003	201528604	201542702	201544001
202	1	33289768	33292434	2667	DEL	7	N	L3MBTL3	199590673	199967004	200023003	200034604	200090973	200420605	200521308	200523008	200623005	200630706	200719504	200819905	200820708	200823605	200928405	200934309
203	1	64311061	64319796	8736	DEL	59	Y	MMS22L,RPL18,NANOG	118822010	199590673	200090063	200090067	200424608	200428105	97711003
204	1	74515408	74524181	8774	DEL	16	N	AFG1L,RPL18,NANOG	199590673	201556810	201558113
205	1	113841541	113843571	2031	DEL	7	N	AQP9,NANOG,RSC1A1	104004001	199590673	199690016	199790081	199790201	200033802	200420107	200523706	201512806	201514007	201543206	201556603	FAST34720Y
206	1	114495712	114499167	3456	DEL	3	N	CGNL1,NANOG,RSC1A1	199590673	201527003	201527206	201528604	201529301	201529904	201542308	201558113	59879518	64630526	FAST30077Z
207	1	155325931	155331960	6030	DEL	13	Y	NANOG,RSC1A1	118822010	199590673	199690016	200424608	200425606	200426001	200430203	200523008	200523107	200528203	200625409	200627806	200719208	200720007	200819704	200819905	200820408	200820504	200824011	200824504	200824509	200825705	200926609	200927006	200927307	200932811	200933208	201527003	201527206	280570313	FAST35954X
208	1	185408005	185411889	3885	DEL	11	Y	PELI2,RSC1A1	199590673	199790341	199927206	199930906	200025104	200028206	200032302	200428204	200528203	200627806	200819905	200927107	200932811	201543707	201557009	201558113	280570313	3140134713	568349004	571376007	574119010	64635058
209	1	404513	408106	3594	DEL	31	Y		106863002	116737012	127044008	199590673	199690232	199691212	199790081	199890402	199890871	199927206	199967101	199990325	200090063	200420107	200420605	200426201	200429709	200523107	200524508	200630706	200720308	200720505	200720606	200721705	200932410	200933208	200934309	201512802	201512806	201513503	201527003	201527206	201527312	201529301	201542308	201558113	201559602	280550413	280570313	500154003	576747012
210	1	54166452	54170107	3656	DEL	22	N	LOC102157437,RPL18	199590673	200425501	200522204	200623005	201513302
211	1	62550396	62557645	7250	DEL	47	N	LOC110260379,RPL18	106863002	199590673	199890099	199968602	200040902	200091122	200421001	200428204	200430203	200523008	200524306	200528203	200625409	200720606	200824509	200924505	200927006	200928405	200930810	201526512	201529904	201556810	201557009	201558001	571376007	62069368	FAST30077Z
212	1	82607935	82659893	51959	DEL	5	Y	SNAP91,RPL18,NANOG,RSC1A1	116737012	199590673	199690016	199790341	199890402	200420605	200422804	200428204	200428406	200523408	200524508	200720505	200720606	200720912	200820504	200823108	200927006	200930810	201512806	201513302	201527312	201542308	201542702	201543206	201544001	201556810	201556811	201557009	280570313	59879518	60278059	63016115	FAST30077Z	FAST53648U
213	1	86825576	86834043	8468	DEL	27	Y	NANOG,RSC1A1	118822010	127044008	199590673	199691212	199692650	200420605	200524306	200524508	200627806	200720606	200823108	200931906	200933609	201513503	201514007	201528604	201529301	201542308	201542401	201543707	201544001	201544102	280550413	280761713	574119010	59879518	60278059	63016115	97711003
214	1	89021205	89021489	285	DEL	34	Y	NANOG,RSC1A1	118822010	199590673	200428406	200522204	200626508	200718912	200926609	200932410	201513212	201526512	201528604	201542702	201543206	201544001	201544102	201557009	280761713	500154003	576747012	59879518	63016115
215	1	94594404	94598156	3753	DEL	29	N	SETBP1,NANOG,RSC1A1	199590673	200028301	200821404	200927206	3140134713
216	1	106166804	106176260	9457	DEL	21	Y	WDR7,NANOG,RSC1A1	199590673
217	1	125426866	125428939	2074	DEL	5	N	NANOG,RSC1A1	199590673	199690232	200420107	200420605	200421001	200424608	200426201	200427310	200429709	200521308	200523107	200523408	200524904	200719809	200821404	200825104	200924906	200932410	201526512	201527206	201529904	201542702	201544001	201556810	59879518
218	1	21320	26939	5620	DUP	1	N	TBP,PSMB1	199590673	199790143	200028206	200032302	200418906	200623005	200819905	62069368	64630526	64635058
219	1	11590641	11590928	288	DEL	25	N	TFB1M	199590673	199692650	199968602	200028206	200426201	200429709	200523008
220	1	12332186	12340030	7845	DEL	10	Y	CNKSR3	106863002	116737012	118822010	199590673	199692650	199790081	199790201	199968602	200419203	200422304	200422804	200425501	200428105	200428406	200523008	200523408	200625409	200930309	201512806	201513302	201526512	201527003	201529904	201542308	201542401	201543707	201556603	201556810	201556811	201557009	201559602	280550413	3130211713	3140134713	571376007	574119010	59879518	60278059	6150819115	FAST30077Z	FAST34720Y
221	1	25436615	25444422	7808	DEL	7	N	ABRACL	104004001	116737012	127044008	199590673	199890871	199927206	199959504	199992411	200022801	200033302	200090056	200090973	200421001	200422304	200422804	200424608	200427302	200430203	200522204	200523008	200523408	200524306	200524508	200524904	200626004	200627806	200820008	200821404	200821602	200824011	200827705	200834106	200925909	200927006	200927307	200928405	200930305	200933208	201526512	201526902	201527312
222	1	28979107	28983254	4148	DEL	41	N	HBS1L	199590673	199890402	199931502	199968602	200028206	200037403
223	1	35034957	35042408	7452	DEL	63	Y	PTPRK	199590673	201544102
224	1	51114727	51122099	7373	DEL	6	Y		116737012	199590673	199690232	199790081	200090067	200426201	200428406	200523408	200524904	200721705	201512802	201512806	201514007	201526902	201527003	201542401	201543206	201556603	201558113	201559602	3140134713	483170006	500154003	571376007	574119010	62069368	FAST34720Y
225	1	339886	341773	1888	DEL	2	Y		116737012	199590673	199690232	199790081	199790201	200090067	200426201	200428406	200523408	200524904	200721705	201512802	201512806	201514007	201542401	201543206	201556603	201558113	201559602	3140134713	483170006	500154003	62069368	FAST34720Y
226	1	19145931	19148557	2627	DEL	27	N		199590673	199691212	200718912	200820206	200824504	200930810	200932811
227	1	19148806	19149107	302	DEL	24	N		199590673	199965303	200090056	200422304	200427302	200428406	200521308	200523008	200523706	200626004	200719809	200720007	200721705	200727611	200823603	200924906	200925909	201544001	97711003	FAST30077Z
228	1	77134036	77137474	3439	DEL	7	N	SLC16A10,RPL18,NANOG,RSC1A1	199590673	201527206
229	1	3748948	3761121	12174	DEL	20	N	LOC106508791	104004001	116737012	199590673	199931502	200419203	200420107	200427908	200428504	200720505	201529301	FAST53648U
230	1	9026411	9028686	2276	DEL	2	N	SYNJ2	199590673	199690016	200090056	200090067	200526912	200623706	200823603	200824011	200824012	200931004	201512806	201527312	201542308	201556603	201558001	201558113	3130211713	571376007	6150819115	FAST30077Z
231	1	22808984	22811862	2879	DEL	11	N		199690016
232	1	41264367	41267460	3094	DEL	20	N	TBC1D32	199690016
233	1	9162870	9164972	2103	DEL	1	N	SNX9	106863002	199690016	200420605	200427302	200428406	200430203	200524306	200630706	200720007	200720606	200820008	200824504	200927206	200931906	200933208	201513302	201542308	201543707	483170006	576747012
234	1	9165291	9165543	253	DEL	1	N	SNX9	104004001	199690016	199890871	200422304	200430203	200834106	201541912	201544001
235	1	29433853	29464632	30780	DEL	20	N		118822010	199690016	199790081	200028301	200426001	200524904	200821404	200824012	200933509	200933609	201526512	201529301	201543707	201544102	201556810	201558113	280570313	59879518	60278059	63016115	64635058	FAST53648U
236	1	63140766	63142793	2028	DEL	8	Y	RPL18,NANOG	118822010	127044008	199690016	199790143	199890099	199959504	199967505	199968602	200025104	200027202	200090056	200090067	200091122	200428406	200429709	200430203	200524306	200528203	200627806	200719208	200719504	200820504	200821101	200823603	200824012	200825705	200924906	200925909	200926609	200930305	201512806	201514007	201526512	201527312	201528604	201542702	201544102	201556810	201558113	280550413	280570313
237	1	69355070	69357768	2699	DEL	22	Y	RPL18,NANOG	106863002	118822010	199690016	199691212	199890402	199924002	199961002	199967004	199967101	200023003	200024603	200032302	200426201	200523008	200524107	200626508	200720912	200823605	200924505	200927107	201514007	201526902	201527003	201529301	201529904	201542702	6150819115	FAST35954X
238	1	78391867	78399006	7140	DEL	48	Y	RPL18,NANOG,RSC1A1	116737012	127044008	199690016	199691212	199692650	199790341	199927206	199931502	200025104	200026905	200027202	200420605	200427908	200428204	200720912	200821803	200924906	201512802	201512806	201513212	201513503	201542401	201542702	201544102	201556811	201558001	201558113	201559602	280550413	3130211713	483170006	571376007	576747012	60278059	64630526	97711003	FAST30077Z	FAST34720Y	FAST35954X	FAST53648U
239	1	81503349	81511355	8007	DEL	28	Y	RPL18,NANOG,RSC1A1	199690016	199691212	200025104	200625409	200719504	200819905	200824012	200824509	200932811	201513212	201527003	201527312	201544001	280550413	500154003	568349004	FAST30077Z	FAST34720Y
240	1	125677147	125683190	6044	DEL	40	N	NANOG,RSC1A1	199690016	200090067	200523408	200631203	200820708	200821602	200825104	200933208	201543707	201544102	201559602	59879518
241	1	189872671	189874526	1856	DEL	18	N	MNAT1,RSC1A1	199690016	199890402	200420605	200427302	200524508	200928405	201543707	500154003	63016115	97711003
242	1	255977471	255981901	4431	DEL	12	N	RSC1A1	199690016	200420107	200427310	200428105	200523107	200523706	200626004	200719809	200927307	200933509	201512802	201513503	201514007	201526902	201527003	201528604	201529301	201543206	280570313	3130211713	3140134713	571376007	574119010	576747012	59879518	60278059	6150819115	64630526	FAST33361Y	FAST35954X
243	1	262166346	262175261	8916	DEL	10	Y	TTLL11,LOC110256218,RSC1A1	127044008	199690016	199890871	200090056	200424601	200526912	200819905	200931004	200934309
244	1	29931396	29938784	7389	DEL	30	N	TBPL1	199690016	200024104	200028301	200032302	200418906	200421001	200422804	200428204	200523408	200524508	200623005	200718808	200719504	200819905	200821602	200823108	200927307	200930305	200933208	201514007	201544102	201558001	280570313
245	1	9042776	9043711	936	DEL	9	N	SYNJ2	199690016	200418906	200421001	200422804	200428204	200523408	200524508	200623005	200718808	200719504	200819905	200821602	200821803	200823108	200927307	200930305	200930309	200933208	201514007	201544102	201558001	280570313
246	1	104643461	104645558	2098	DEL	23	N	NANOG,RSC1A1	127044008	199690016	199790143	199890871	199967505	199992411	200028502	200419203	200420605	200421001	200424608	200425501	200425606	200426201	200427908	200428204	200430203	200522204	200523107	200524508	200526912	200627806	200630706	200718912	200719208	200720308	200720505	200720606	200720912	200819905	200820504	200821601	200821803	200823108	200825705	200927307	200930305	200932811	200933208	200934309	201514007
247	1	104645988	104647257	1270	DEL	22	N	NANOG,RSC1A1	199690016	199890099	199990098	200033702	200090056	200090063	200090067	200090973	200090989	200091122	200426201	200528203	280761713
248	1	113331430	113347251	15822	DEL	43	Y	ADAM10,LOC100523526,NANOG,RSC1A1	116737012	127044008	199690016	199691212	199890099	199890402	200090063	200090973	200422804	200424601	200425501	200425606	200428204	200429709	200522204	200523008	200623005	200720505	200820504	200825705	200924906	201513302	201526902	201529904	201557009	568349004	576747012	60278059	64635058	97711003	FAST33361Y
249	1	139822341	139828461	6121	DEL	13	Y	NANOG,RSC1A1	199690016	200090063	200427302
250	1	146490032	146498019	7988	DEL	31	Y	NANOG,RSC1A1	118822010	199690016	199692650	199790081	200720912	201526512	201527206	201527312	201528604	201529301	201542308	201543707	201544001	201544102	201558113	280550413	280761713	59879518	60278059	FAST34720Y	FAST53648U
251	1	164618669	164620390	1722	DEL	3	Y	NANOG,RSC1A1	199690016	199790081	199992411	200420605	200427908	200524107	200524508	200524904	200626004	200720308	200721705	200727611	200932410	201513302	201556603	3140134713	64630526
252	1	200249696	200252737	3042	DEL	21	N	RSC1A1	118822010	127044008	199690016	199790081	199790201	200420107	200422304	200422804	200424608	200428204	200428406	200625409	200727611	200823603	200924906	200931906	201514007	201527312	201529301	201529904	201542308	201542401	201543707	201544001	201556603	201558001	280570313	280761713	568349004	97711003	FAST34720Y	FAST53648U
253	1	3341033	3345170	4138	DEL	17	N	PDE10A	199690016	199959504	201542702	201543206	FAST30077Z
254	1	58928418	58931245	2828	DEL	32	Y	RPL18	106863002	116737012	118822010	199690016	199790201	200418906	200419203	200420107	200422804	200424608	200425501	200426201	200428204	200522204	200523008	200523107	200523408	200524508	200524904	200526912	200625409	200720505	200721705	200820504	200823108	200824011	201512802	201512806	201542401	201542702	201543206	201559602	3140134713	483170006	500154003	571376007	576747012	97711003	FAST34720Y
255	1	92914042	92916575	2534	DEL	5	N	NANOG,RSC1A1	199690016	200023003	200025104	200027202	200090067	200419203	200424608	200426001	200523107	200524508	200524904	200630706	200719809	200720505	200721506	200820408	200820708	200927107	200931906	201513302	201513503	201527003	201529904	201542308	201543206	201543707	201544102	201556810	201556811	201558001	280761713	500154003	568349004	60278059	64630526	64635058	FAST30077Z	FAST33361Y	FAST35954X	FAST53648U
256	1	19112560	19120249	7690	DEL	39	N		199690016	199790081	200428105	200523408	200524107	200625409	200719809	200819905
257	1	20992419	21000385	7967	DEL	40	N	UTRN	104004001	199690016	199692650	199790341	199890099	199890871	200090056	200420107	200420605	200421001	200422804	200424608	200425501	200523408	200524904	200626004	200627806	200631203	200720308	200720606	200721705	200727611	200819905	200820708	200821404	200821601	200825104	200927107	200930305	200931004	200932410	200932811	200933509	201526512	201526902	201527003	201527312	201529904	201541912	201542308	201542401
258	1	32070481	32082565	12085	DEL	8	N	LOC106508846	118822010	199690016	199790341	199890402	199890871	199968602	199992411	200025104	200032302	200090056	200422304	200424601	200425501	200425606	200426001	200426201	200427302	200427310	200428204	200428406	200430203	200522204	200523706	200524107	200524306	200524904	200526912	200528203	200627806	200631203	200719504	200727611	200820008	200821404	200834106	200925909	200931906	200932811	201529301	201542401	201543707
259	1	1221270	1232586	11317	DEL	56	Y	SMOC2	116737012	199690016	199967004	199968602	200090067	200421001	200424608	200426001	200426201	200523408	200524904	200718805	200721705	200820408	200820708	201512802	201514007	201527206	201528604	201529301	201542308	201544102	201556810	201558113	574119010	60278059	62069368	63016115	64635058	FAST34720Y	FAST53648U
260	1	15900925	15908497	7573	DEL	47	N	PPP1R14C	104004001	199690016	199691212	199790201	199890402	199965205	200022801	200024104	200418906	200420107	200426001	200429709	200522204	200524508	200834106	200930309	201512802	201513212	201558113	574119010	FAST30077Z	FAST35954X
261	1	19565078	19565919	842	DEL	31	N	GRM1	199690016
262	1	73123648	73132210	8563	DEL	22	N	LOC100519934,LOC100521350,RPL18,NANOG	199690016	199967101	200427302	200428105	200523008	200523706	200626004	200823603	200924906	200925909	200927206
263	1	76793554	76799388	5835	DEL	1	N	RPL18,NANOG,RSC1A1	104004001	106863002	116737012	127044008	199690016	199692650	199790081	199790143	199890871	199990098	199990325	199992411	200090056	200090063	200090067	200090989	200420107	200420605	200425501	200425606	200427310	200429709	200523107	200523408	200523706	200528203	200626508	200630706	200719208	200719504	200720007	200720505	200721705	200727611	200819704	200820206	200820504	200820708	200821404	200821601	200821602
264	1	26021878	26025700	3823	DEL	11	N		199690016	199690232	200425606	200932410
265	1	33062882	33071800	8919	DEL	88	N		199690016	500154003	568349004
266	1	41607697	41609620	1924	DEL	4	Y	LPH	199690016	199890871	200028206	200090067	200523008	200933509	201542401	568349004	FAST34720Y
267	1	21587589	21589224	1636	DEL	3	N	PHACTR2	199690232	199790341	199890402	200422804	200523107	200720007	200820206	200825705	201541912	201556603	62069368
268	1	21875958	21878437	2480	DEL	9	N	LOC110256604	199690232	199790081	199992411	200426201	200427310	200721705	200820504	200821803	200823605	200934309	201513503	201556603	3140134713	FAST33361Y
269	1	82296370	82298706	2337	DEL	11	Y	RPL18,NANOG,RSC1A1	127044008	199690232	199790081	200028301	200090067	200420605	200523107	201529904	201542702	3130211713	500154003	FAST30077Z
270	1	191148109	191155795	7687	DEL	14	N	RSC1A1	199690232
271	1	245279728	245281883	2156	DEL	12	N	RSC1A1	104004001	199690232	199790081	200429709	200430203	200526912	200627806	200720912	200821602	200930305	201513212	201544001	201558001	483170006
272	1	9013740	9014029	290	DEL	1	Y		118822010	199690232	199790081	200429709	200430203	200526912	200528203	200627806	200720912	200823108	200930305	201513212	201544001	483170006	FAST30077Z
273	1	29980423	30010091	29669	DEL	14	N		199690232
274	1	30010881	30015209	4329	DEL	15	N		116737012	118822010	199690232	199691212	199692650	199790143	199890871	199930906	199967004	199992411	200025104	200028206	200033302	200033802	200035402	200036302	200037101	200090067	200090989	200426201	200427302	200427310	200428406	200428504	200429709	200523107	200523706	200524306	200526912	200623706	200626508	200718912	200720308	200720505	200819905	200821601	200821803	200823603	200823605	200824011	200824504
275	1	38514846	38516917	2072	DEL	1	N	NKAIN2	199690232	201526512	201526902	201527206	201528604	201529301	201541912	201542308	201542401	201542702	201543707	201559602	280550413	3130211713	3140134713	62069368	63016115	64630526
276	1	5502791	5507977	5187	DEL	77	N		199690232	200927107	200932811	201527003	201559602
277	1	88630511	88633054	2544	DEL	18	Y	NANOG,RSC1A1	199690232	199790081	200821404	200933509	201527206	201527312	201529301	201544102	500154003	FAST33361Y
278	1	123807506	123811675	4170	DEL	5	N	NANOG,RSC1A1	116737012	199690232	200625409	200820008	200820206	200821404	200824011	200825705	200827705	200927107	200932410	200934309	280761713	FAST30077Z
279	1	163672545	163678142	5598	DEL	10	Y	DENND4A,NANOG,RSC1A1	127044008	199690232	200422804	200523706	200718912	200719809	200924906	201542702	201543206
280	1	37653142	37655113	1972	DEL	14	N	HDDC2	104004001	199690232	199691212	199790201	199890402	200090989	200425501	200426001	200523107	200526912	200824504	200927307	201542308	201543707	201544102	280550413
281	1	53657659	53662243	4585	DEL	9	Y		106863002	199690232	200090056	200523408	200718805	200821404	200927107	200932811	201513212	201513503	201514007	201526902	201527003	483170006	571376007
282	1	118206653	118214448	7796	DEL	16	N	NANOG,RSC1A1	104004001	199690232	200422804	200428406	200430203	200524306	200821404	201513503	201556603	201558001	3130211713	500154003	59879518	60278059	97711003	FAST33361Y
283	1	125346971	125349112	2142	DEL	15	N	LOC100157010,NANOG,RSC1A1	199690232	199927206	199967004	199968602	200025104	200032302	200523008	200924505
284	1	1256581	1263918	7338	DEL	16	Y	SMOC2	104004001	199690232	199692650	199890402	199990325	200027202	200028206	200032302	200090056	200090067	200427310	200428105	200429709	200528203	201514007	201543707	60278059	62069368
285	1	52316098	52323612	7515	DEL	8	N		199690232	200526912	200924906	483170006
286	1	75765331	75772706	7376	DEL	18	N	FIG4,RPL18,NANOG,RSC1A1	199690232
287	1	13065886	13069559	3674	DEL	4	Y		199691212	199790143	199790201	199890402	200025104	200026905	200090973	200091122	200418906	200524508	200719504	200824509	201542401	201544102	201558001	201559602	571376007	574119010
288	1	2051668	2051930	263	DEL	1	Y		199691212	200630706	200819704	576747012
289	1	11366323	11374869	8547	DEL	18	N		116737012	118822010	199691212	199790201	199961002	200022801	200024104	200024603	200025104	200027202	200028301	200033301	200037403	200090067	200421001	200426201	200523008	200523107	200524306	200626508	200821803	200827705	201527003	201544001	201558001	201558113	571376007	574119010	6150819115	62069368	64635058	97711003	FAST30077Z
290	1	33911817	33912521	705	DEL	4	N	LAMA2	199691212	199790341	199890099	199967101	199990098	200028206	200028301	200090973	200419203	200422804	200427302	200427908	200521308	200523008	200523706	200524306	200526912	200626004	200627806	200719208	200719809	200720007	200720912	200820206	200821601	200821602	200823605	200825705	200925909	200933208	200933609	201526902	201527003	201543707	201544001	201558001	483170006	500154003	568349004	571376007	576747012
291	1	75821002	75828864	7863	DEL	33	N	FIG4,LOC102157516,RPL18,NANOG,RSC1A1	106863002	199691212	200420107	200630706	200720912	200820708	200930810	201527003	201529904	201556811	280570313	64630526
292	1	87807938	87816175	8238	DEL	43	Y	NANOG,RSC1A1	199691212	200427302	200428105	200428504	200521308	200523008	200625409	200626004	200719208	200719809	200819905	200821601	200927307	200932811	201544001
293	1	127455311	127457415	2105	DEL	12	N	FRMD5,LOC100739345,NANOG,RSC1A1	116737012	118822010	199691212	199790341	199890099	199890871	199990098	199992411	200090056	200090063	200421001	200428105	200429709	200524306	200718912	200821601	200927307	201512802	201512806	201557009
294	1	244684417	244820015	135599	DEL	15	N	RSC1A1	199691212	199692650	199890099	199890402	199990098	199990325	200090056	200090989	200091122	200424601	200424608	200428105	200428504	200523008	200623005	200718805	200718912	200719504	200720606	200820708	200823603	200926707	200930309	200930810	201542702
295	1	13937507	13940651	3145	DEL	20	Y	SYNE1	104004001	199691212	200424608	200523706	200524904	200626508	200821009	200821602	200823605	6150819115
296	1	28221373	28230286	8914	DEL	25	N	PDE7B,LOC106504354	116737012	127044008	199691212	199790081	200025104	200032302	200037403	200091122	200421001	200427302	200427310	200523706	200524306	200623706	200626508	200820708	200821601	200825105	200825705	200927107	200933609	201556603	201558113	280550413	280761713	568349004	571376007	6150819115	97711003	FAST33361Y	FAST35954X
297	1	5480413	5488843	8431	DEL	10	N		127044008	199691212	199692650	200427302	200427310	200526912	200719809	200720308	200925909	201513503	201542702	3130211713	60278059	63016115
298	1	6111040	6114583	3544	DEL	31	Y	PRKN	116737012	199691212	201528604	201541912	201542308	201544001	201544102	280570313	60278059	63016115	FAST53648U
299	1	12115348	12119882	4535	DEL	14	Y	SCAF8	199691212	200626508
300	1	51402260	51404527	2268	DEL	11	N	LOC102157778	199691212
301	1	93851698	93851961	264	DEL	2	N	NANOG,RSC1A1	199691212	199790081	201527206	201527312	201528604	201529301	201529904	201542308	201544102	59879518	63016115
302	1	113641593	113652453	10861	DEL	1	N	LOC102158936,NANOG,RSC1A1	199691212	199790081	200427310	201527312	201528604	201529301	201529904	201558001	3130211713	483170006	576747012	59879518	6150819115	FAST33361Y
303	1	155126832	155177686	50855	DEL	11	Y	NANOG,RSC1A1	199691212	199790081	201527312	201542308
304	1	164336316	164341262	4947	DEL	14	Y	DIS3L,NANOG,RSC1A1	199691212	199890402	200421001	200422304	200424601	200428406	200429709	200523008	200524107	200820008	200824509	201526902	201527312
305	1	165026555	165031759	5205	DEL	4	Y	SMAD3,NANOG,RSC1A1	199691212	200419203	200422804	201527003	201542308	201542401	201542702	201543707	FAST53648U
306	1	171405079	171413299	8221	DEL	13	Y	LOC110262063,RSC1A1	118822010	199691212	199968602	200024603	200028206	200522204	200524306	200524508	200627806	200718912	200820408	200825104	200926609	200928405	200932410	200933609	201514007	201528604	201529301	201529904	201543707	201544102	280550413	280761713	3130211713	483170006	574119010	59879518	60278059	63016115	97711003
307	1	23753886	23757148	3263	DEL	9	N	LOC106508831	199691212	199890099	199890402	199990098	200090063	200424608	200623706	200626004	200626508	200627806	200718805	200720308	200821602	200823108	200834106	200926609	200927206	200931004
308	1	93583549	93590799	7251	DEL	31	N	NANOG,RSC1A1	127044008	199691212	199790143	199826007	199890099	199967505	199990325	199992411	200027202	200028206	200090056	200090067	200091122	200425501	200425606	200427302	200428105	200430203	200522204	200523008	200524107	200524306	200528203	200622604	200623706	200626004	200627806	200718912	200719208	200719504	200720007	200819704	200820008	200820504	200820708	200821601	200821602	200823603	200823605	200825705	200834106
309	1	127151056	127160255	9200	DEL	18	N	CASC4,NANOG,RSC1A1	199691212	200027202	200424608	200927107	3140134713	64635058
310	1	17576853	17580242	3390	DEL	61	N	SASH1	199691212	199790341	200022801	200424608	200427908	200428204	200428504	200521308	200523008	200524904	200631203	200631708	200819905	200820708	200821601	200824011	200824012	200825105	200925909	200927107	200931004	200933208	201513212	201527206	201556810	201556811	201558113	280570313
311	1	57010190	57012309	2120	DEL	6	N	RNGTT,LOC100520705,RPL18	199691212	199790341	200427908	200428204	200521308	200631203	200819905	200820708	200821601	200824011	200925909	200927107	200933208	201513212	201527206	201556810	201556811	201558113
312	1	90558093	90570035	11943	DEL	28	Y	FILIP1,NANOG,RSC1A1	118822010	199691212	199790081	199990098	200424601	200428105	200521308	200524508	201527312	280570313	280761713	576747012
313	1	90664837	90667700	2864	DEL	18	Y	TMEM30A,NANOG,RSC1A1	199691212	199790143	199990325	199992411	200090056	200091122	200420107	200420605	200421001	200422304	200424601	200424608	200426001	200426201	200428204	200428406	200430203	200523107	200523408	200523706	200524107	200524306	200524904	200625409	200630706	200631203	200720308	200721705	200819905	200821404	200823603	200823605	200824011	200834106	200924906	200925909	200927206	200927307	200930810	200931906	200932410
314	1	8724232	8727230	2999	DEL	12	N	TULP4	118822010	199691212	199790341	199890402	200424601	200425606	200426001	200426201	200428406	200430203	200524107	200524904	200719504	200821404	200925909	200927107	200932811	201527206	201541912	201542401	201542702	201543707	280550413	280570313	280761713	3140134713	568349004	6150819115	FAST53648U
315	1	11477904	11488066	10163	DEL	50	N	NOX3	199691212	200427908	200523008
316	1	15582784	15589952	7169	DEL	29	N	PLEKHG1	199691212	200718912	201529904
317	1	43868640	43870931	2292	DEL	3	N	SLC35F1	106863002	118822010	199692650	199790341	199968602	200035704	200419203	200424601	200425606	200426001	200427908	200428204	200430203	200521308	200524904	200526912	200625409	200626004	200626508	200719809	200720308	200720912	200721506	200721705	200727611	200820708	200821009	200821101	200821404	200821601	200823603	200823605	200824011	200824012	200925909	200927107	200927206	200930305	200931004	200931906	200932410
318	1	45495663	45497727	2065	DEL	3	N	EYS	118822010	199692650	199790201	199790341	199890402	200024603	200026905	200027202	200028206	200419203	200425606	200426001	200428204	200428504	200522204	200524904	200528203	200623706	200625409	200627806	200719208	200721705	200821009	200823605	200824012	200827705	200924906	200925909	200927206	200931004	200932410	200932811	200933609	201513503	201527003	201527206	201527312	201542308	201542702	201543206	201543707
319	1	41418081	41426715	8635	DEL	51	N		199692650	201528604
320	1	53275381	53283159	7779	DEL	55	Y	MRAP2	199692650	200090973	200422304	200424608	200428406	200523008	200524107	201529904	3140134713
321	1	111851191	111855713	4523	DEL	2	N	NANOG,RSC1A1	106863002	127044008	199692650	199790081	199967101	199967505	200025104	200424608	200425501	200426001	200426201	200521308	200523107	200524107	200524904	200625409	200626004	200719208	200825705	200924906	200926609	200930810	201512806	201513302	201527312	201556603	201558001	201558113	280550413	500154003	571376007	574119010	576747012
322	1	220607119	220615575	8457	DEL	9	Y	RSC1A1	199692650	200426201	200427908	200523107	200927006	6150819115	64630526
323	1	251421693	251425448	3756	DEL	33	N	SVEP1,RSC1A1	199692650	201543206	201544001	FAST30077Z
324	1	6256304	6263768	7465	DEL	7	Y	PRKN	118822010	199692650	200024104	200090973	201527312	59879518
325	1	4846061	4853526	7466	DEL	4	N	QKI	199692650	199790341	200037403	200419203	200424601	200424608	200425606	200427310	200524107	200526912	200627806	200718805	200719208	200720912	200819905	200821009	200821601	200924505	200930305	200933208	571376007	64635058
326	1	132190892	132198966	8075	DEL	6	N	LOC102162931,NANOG,RSC1A1	199692650	200090056	200823603	200823605	200924906	201542401	201543206	201557009
327	1	155503239	155548809	45571	DEL	22	Y	NANOG,RSC1A1	199692650	200419203	200425501	200425606	200426201	200430203	200524306	200526912	201527003	201541912	201557009	483170006	500154003	576747012
328	1	6435554	6435870	317	DEL	8	N	PRKN	118822010	199692650	200524306	200627806	201514007	201528604	201529301	201543707	201544102	280761713	60278059	63016115
329	1	35584920	35592464	7545	DEL	14	Y		127044008	199692650	200523008	200625409	201512802	201544102	483170006	500154003	60278059	63016115
330	1	95813929	95815654	1726	DEL	12	N	C1H18orf25,NANOG,RSC1A1	199692650	200420605	200521308	200626004
331	1	97577724	97579771	2048	DEL	10	N	NANOG,RSC1A1	104004001	199692650	199790081	200424608	200425501	200625409	200719504	200925909	200928405	280550413	574119010	59879518	63016115
332	1	128375445	128377767	2323	DEL	4	N	UBR1,NANOG,RSC1A1	104004001	127044008	199692650	199790081	199790341	199890402	200419203	200422304	200428406	200430203	200524904	200625409	200630706	200718912	200719504	200720308	200720505	200720606	200819704	200824011	200824012	200926609	200927107	201526512	201526902	201527206	201544001	201556810	201557009	280550413	59879518	63016115	FAST53648U
333	1	74536855	74540646	3792	DEL	13	N	AFG1L,RPL18,NANOG	199692650	201543707	201544102	280570313
334	1	75036723	75040167	3445	DEL	33	Y	ARMC2,RPL18,NANOG,RSC1A1	199790081	200090056	200523706	200819704	201527206	280550413	97711003
335	1	99146265	99187223	40959	DEL	4	Y	NANOG,RSC1A1	104004001	199790081	199790143	199790341	199990098	199990325	200090056	200090973	200420605	200424608	200425606	200428406	200430203	200523408	200523706	200524107	200524306	200524508	200622604	200626004	200630706	200718805	200719208	200720308	200720505	200720606	200819704	200820504	200824011	200825104	200825105	200825705	200924505	200926609	200931906	201513212	201513302	201527206	201528604	201529301	201529904
336	1	6141469	6141742	274	DEL	7	Y	PRKN	104004001	199790081	200090056	200090067	200427302	201557009
337	1	6138922	6143056	4135	DEL	49	Y	PRKN	199790081	199826007	199967505	200428204	200428406	200824504	3130211713	59879518	60278059	63016115
338	1	41376332	41378359	2028	DEL	6	N		127044008	199790081	199790143	199790201	199826007	199890099	199890871	199927206	199990098	199990325	200090063	200090973	200418906	200419203	200422304	200424601	200425501	200425606	200426001	200426201	200428204	200429709	200430203	200522204	200523706	200524107	200524904	200526912	200626004	200626508	200718805	200718808	200720007	200819905	200820408	200821009	200824011	200927006	200930305	200933509	201512802
339	1	134521727	134529941	8215	DEL	10	N	C1H15orf41,LOC110261472,NANOG,RSC1A1	118822010	127044008	199790081	199790341	200421001	200720505	200930810	201527206	201557009
340	1	173792211	173799500	7290	DEL	52	N	RSC1A1	116737012	199790081	199790341	200424601	200425501	200427908	200428406	200428504	200524107	200524306	200524904	200526912	200630706	200631203	200718912	200719504	200720505	200720912	200819704	200820008	200821601	200834106	200933208	200933509	201527206	201528604	201529301	201542401	201556603	500154003	97711003
341	1	3545581	3561405	15825	DEL	9	N		116737012	199790081	199790201	199967101	199967505	200425501	200427908	200428504	200521308	200631203	200720912	200926609	200927006	201527206	201543206	201556603	201558113	3130211713	3140134713	568349004	576747012	FAST35954X
342	1	18569365	18571730	2366	DEL	31	Y	LOC102160169	199790081	201527312	201529301	201529904	201544102	59879518
343	1	55598047	55611999	13953	DEL	22	N	RPL18	199790081	201527206	201528604	201544102	59879518
344	1	153437477	153441114	3638	DEL	6	Y	NANOG,RSC1A1	199790081	200420605	200426201	200427908	200626004	200719504	200820708	200821602	200823605	200931004
345	1	155143301	155143580	280	DEL	5	Y	NANOG,RSC1A1	199790081	200430203	200524306	200627806	200931906	201527003	201542308	201544001	280550413	97711003
346	1	3509762	3515276	5515	DEL	10	N		199790081	199790201	199790341	199890402	199924002	199967004	199968602	199992411	200028206	200090067	200419203	200428406	200428504	200523706	200524508	200930309	201513503	201543206
347	1	58737916	58743854	5939	DEL	10	N	RPL18	199790081	199790201	200022801	200023005	200024603	200032302	200419203	200420605	200524508	200834106	200928405	201514007	201528604	201557009
348	1	117551151	117559404	8254	DEL	18	N	UNC13C,NANOG,RSC1A1	106863002	199790081	199890871	200426001	200524107	200524904	201512802	201513503	500154003	6150819115	97711003
349	1	123840480	123848951	8472	DEL	14	N	NANOG,RSC1A1	106863002	199790081	199890099	199890402	199890871	199990098	200419203	200421001	200426001	200524107	200524904	200927006	200928405	201512802	201513503	201529904	201558001	500154003	6150819115	97711003	FAST35954X
350	1	2174584	2175542	959	DEL	11	Y		118822010	199790081	200427302	200521308	201541912	280570313	280761713	3130211713	FAST30077Z
351	1	2176663	2178499	1837	DEL	21	Y		199790081	199968602	200427310	200521308	200522204	200523008	200630706	201514007	201542401	3130211713	483170006
352	1	6629371	6633279	3909	DEL	9	N	PRKN	199790081	200424608	280550413
353	1	188679	197106	8428	DEL	11	Y		199790143	200932811
354	1	15549866	15551039	1174	DEL	3	N	PLEKHG1	199790143	199992411	200090056	200427908	200631203
355	1	30209743	30212579	2837	DEL	2	N		199790143	199790201	199990098	200090067
356	1	147328007	147331057	3051	DEL	5	Y	NANOG,RSC1A1	199790143	199790201	199890871	200424608	200428204	200718808	200819905	200926707
357	1	154953070	154957385	4316	DEL	4	Y	NANOG,RSC1A1	199790143
358	1	173187295	173189759	2465	DEL	8	Y	RSC1A1	199790143	200424601	200425606	200427310	200428204	200521308	200524508	200524904	200626004	200627806	200718912	200820008	200820504	200834106	200930305	200932410	200933208	201544001
359	1	233197400	233201088	3689	DEL	1	N	LOC102163669,RSC1A1	199790143	199990098	200420605	200630706	200718805	200720606	200834106	200928405
360	1	18849444	18849731	288	DEL	18	N	LOC102160169	199790143	200428406	200524306	200625409	201513212
361	1	3604602	3606609	2008	DEL	8	N		199790143	199790201	199992411	200028301	200090989	200091122	200418906	200420107	200422304	200426001	200430203	200523408	200523706	200524508	200528203	200623005	200625409	200626207	200718808	200719208	200719504	200720308	200819905	200824011	200825705	200834106	200927307	200930309	200931906	200934309	201527206	576747012
362	1	57011510	57270867	259358	DEL	5	Y	RNGTT,LOC100520705,LOC110260329,PNRC1,SRSF12,PM20D2,GABRR1,RPL18	199790143	199990325	200090989	200427310	200720308	200824011	200825705	200927006	200931906	200933609
363	1	70685485	70686410	926	DEL	32	N	RPL18,NANOG	104004001	199790143	199990325	200090989	200625409	200727611	200823603	200825705	200927206
364	1	71241080	71244291	3212	DEL	10	N	LIN28B,RPL18,NANOG	199790143	199992411	200419203	200420107	200425606	200427908	200428406	200428504	200521308	200523107	200524508	200528203	200626004	200630706	200631203	200718912	200720912	200824011	200824504	200834106	200924906	200925909	200927206	200927307	200930305	200931906	200932410	200933208	200933609	201527312	201542702	201557009	3130211713	568349004	571376007	62069368	64630526	64635058
365	1	79808614	79810701	2088	DEL	9	N	RPL18,NANOG,RSC1A1	199790143	199990098	199990325	200418906	200420107	200425606	200427908	200428504	200521308	200523706	200526912	200719208	200819905	200820504	200821601	200927206	200932410	201513212
366	1	203310426	203373087	62662	DEL	38	N	SLC24A2,LOC106509159,RSC1A1	199790143	199990098	200090056	200526912	200820008
367	1	35116047	35119953	3907	DEL	18	Y	PTPRK	104004001	199790143	199890099	199990098	199990325	199992411	200090056	200090063	200090973	200426201	200427310	200427908	200526912	200720007	200820008	200821601	200823603	200927206	200933609	200934309	201512802	201529904
368	1	56833748	56836525	2778	DEL	5	N	RPL18	199790143	199890099	199990098	199992411	200090056	200090063	200090067	200090989	200426201	200523107	200524306	200526912	200820008	200821601	200933609
369	1	57765528	57769529	4002	DEL	22	N	MDN1,RPL18	199790143	199992411	200422804	200428105	200428204	200428504	200430203	200521308	200523008	200523706	200623005	200626004	200718912	200719504	200719809	200820206	200820504	200820708	200821601	200823605	200824011	200824012	200824504	200825705	200834106	200930305	200931906	200932811	200933208	200933609	201513212	201526512	201528604	201529904	201542308	201557009	62069368	63016115
370	1	57887602	57891415	3814	DEL	15	N	BACH2,RPL18	199790143	199790201	199890871	199990325	200422804	200427302	200428105	200428504	200523706	200524508	200526912	200528203	200623706	200627806	200720912	200827705	200927006	200930305	200931906	200933208	201557009	3140134713
371	1	8967355	8975232	7878	DEL	38	N	SERAC1	106863002	127044008	199790143	199890099	199890871	199992411	200090056	200090067	200418906	200421001	200523408	200720912	200823108	200931906	201513212	201514007	201527206	201544001	201557009	59879518	FAST30077Z	FAST34720Y
372	1	11885293	11888688	3396	DEL	22	N	TIAM2,SCAF8	199790143
373	1	16489448	16492148	2701	DEL	22	N	ZC3H12D	118822010	199790201	199790341	199890402	200028301	200426001	200427310	200428204	200428504	200522204	200524904	200721705	200821009	200821404	200823603	200823605	200824012	200925909	200927206	200932410	200932811	200933609	201513503	201543707	201544001	63016115	FAST30077Z	FAST53648U
374	1	13548585	13548833	249	DEL	1	Y		104004001	116737012	199790201	199890871	200024603	200090063	200090989	200422804	200425501	200427310	200428406	200429709	200522204	200718805	200819905	200821602	200834106	200932811	200933208	200933509	201529301	201529904	201542308	201559602	3130211713	60278059	FAST30077Z
375	1	54677092	54683811	6720	DEL	28	N	RPL18	199790201	200523107	200523408	200523706
376	1	94167744	94176665	8922	DEL	27	Y	NANOG,RSC1A1	118822010	127044008	199790201	199990325	200090056	200090067	200422304	200522204	200927006	201512802	201514007	201541912	483170006	574119010
377	1	124560030	124568469	8440	DEL	4	N	SEMA6D,NANOG,RSC1A1	118822010	127044008	199790201	200420605	200425501	200426001	200427302	200521308	200522204	200626004	200719809	200727611	200819905	200821009	200924505	201512806	201542308	201559602	483170006	500154003	568349004	571376007	574119010	FAST33361Y
378	1	175356410	175359157	2748	DEL	14	N	FANCM,RSC1A1	199790201	200427310	200718808
379	1	178502354	178508812	6459	DEL	24	N	RSC1A1	116737012	199790201
380	1	199884702	199895066	10365	DEL	3	N	RSC1A1	199790201	199992411	200418906	200426201	200427310	200523008	200523107	200523706	200719809	200819905	200821009	200927107	200933609	201513503	280550413	3130211713	3140134713	576747012
381	1	203861963	203862237	275	DEL	2	Y	SAXO1,RSC1A1	199790201	200428406	200630706	201556811	62069368
382	1	53815815	53823144	7330	DEL	18	N		106863002	116737012	118822010	199790201	199890402	200420107	200421001	200422804	200524107	200524904	200626004	200626508	200718912	200719208	200720606	200720912	200820408	200821404	200824011	200824012	200825104	200825705	200926609	200928405	200932410	200933208	200933509	201512806	201527312	201528604	201529301	201529904	201544001	201556603	201558001	280550413	280761713	59879518	62069368	97711003	FAST30077Z
383	1	59563803	59565605	1803	DEL	5	N	RPL18	199790201
384	1	22105446	22111550	6105	DEL	41	N	AIG1	104004001	199790201	199961002	200418906	200420107	200422304	200424608	200425501	200426201	200428105	200428504	200429709	200523107	200523408	200523706	200526912	200625409	200626508	200718808	200820504	200824011	200925909	201513503	201527003	201527312	201544001	201556811	FAST34720Y
385	1	61948754	61951305	2552	DEL	1	Y	RPL18	106863002	199790201	200522204	200719208	200821404
386	1	193979901	193982969	3069	DEL	28	Y	SYNE2,RSC1A1	199790201
387	1	133282410	133285065	2656	DEL	5	N	NANOG,RSC1A1	199790341	199890402	199931502	200024104	200025104	200028206	200033702	200037403	200090067	200419203	200422304	200425501	200425606	200428406	200522204	200523008	200524306	200526912	200623706	200625409	200631203	200718805	200718808	200719504	200819905	200820708	200821601	200824011	200827705	200834106	200924906	200927107	200927206	200928405	200930305	200933208	200933509	200933609	201513503	201514007	201556603
388	1	128165290	128192882	27593	DUP	1	N	TGM7,LOC102157827,TGM5,NANOG,RSC1A1	199790341	200427302	200626004	200718912	200820708	200823108	200927307	200930810	200932811	200933208	201527003
389	1	1243884	1246947	3064	DEL	48	Y	SMOC2	199790341	199967101	200524306	201528604
390	1	26331120	26333217	2098	DEL	11	N	LOC110256938	118822010	199790341	200720007	200820708	200926609	200931004	200932811
391	1	40540896	40549834	8939	DEL	4	N		118822010	199790341	199967004	199967505	200023003	200025104	200026905	200027202	200028206	200037101	200422804	200427310	200427908	200523008	200528203	200625409	200627806	200719208	200720912	200820504	200823603	200825105	200924906	200927206	200931004	200931906	201512802	201512806	201513503	201527312	201529301	201542702	201543206	201556603	201558001	201559602	3130211713	3140134713	483170006	500154003	568349004
392	1	50622870	50625221	2352	DEL	7	N	FAM135A	199790341	200425501	200627806	200930305	200931906	200933208
393	1	132020280	132028360	8081	DEL	50	N	LOC110259514,NANOG,RSC1A1	199790341	200524904	200720606	201543707	63016115	FAST34720Y
394	1	1687153	1691035	3883	DEL	6	Y	AFDN	199790341
395	1	58147642	58149392	1751	DEL	6	N	BACH2,RPL18	199790341	199890099	199890871	199990098	199990325	200090056	200090063	200418906	200419203	200420605	200422804	200425501	200427310	200428204	200428406	200522204	200523008	200524508	200528203	200623005	200625409	200627806	200630706	200718808	200719504	200720505	200720606	200720912	200721705	200819905	200820008	200820504	200821602	200823603	200823605	200824504	200824509	200825705	200924906	200925909	200927206
396	1	12381137	12383784	2648	DEL	1	N	CNKSR3	199790341	200420107	200425606	200523107	200821601	201557009	500154003
397	1	29084883	29090328	5446	DEL	54	N		199790341
398	1	50458152	50460616	2465	DEL	7	N	COL9A1	199790341	199990325	200090056	200090063	200090067	200090973	200090989	200823605	200927006	201527206	201556603	3140134713	500154003	571376007	574119010	97711003	FAST34720Y
399	1	54610848	54624582	13735	DEL	1	Y	RPL18	127044008	199790341	199990325	200090056	200090063	200090067	200090973	200823603	200823605	200927006	201527206	201529904	201556603	3140134713	500154003	571376007	574119010	97711003	FAST34720Y
400	1	28282393	28283984	1592	DEL	17	N	PDE7B	104004001	127044008	199790341	201527206	201529904	201544001	201556603	3130211713	3140134713	500154003	571376007	574119010	60278059	62069368	97711003
401	1	28284166	28285314	1149	DEL	19	N	PDE7B	199790341
402	1	30639618	30647158	7541	DEL	15	N		199790341	201527206	3130211713	500154003	574119010	62069368	64630526
403	1	10499106	10501700	2595	DEL	1	Y		199790341	200429709	201529904	201557009	3130211713
404	1	103465631	103472922	7292	DEL	7	N	NANOG,RSC1A1	104004001	106863002	199790341	199931502	199967101	199968602	200026905	200028206	200028301	200028502	200033802	200421001	200422304	200424608	200427908	200430203	200522204	200524508	200524904	200626508	200631708	200720505	200820408	200821803	200823603	200825104	200927006	200928405	201512802	201526512	201543206	201556603	201557009	201558001	201558113	576747012	59879518	63016115	64635058	FAST33361Y
405	1	105356885	105358598	1714	DEL	5	N	NANOG,RSC1A1	116737012	118822010	199790341	280550413	3130211713	63016115
406	1	118842874	118851436	8563	DEL	40	N	NANOG,RSC1A1	199790341	200426001	200631203	200825104	201527206	201542702	201556810	FAST34720Y	FAST53648U
407	1	107561281	107563727	2447	DEL	6	Y	ZNF609,NANOG,RSC1A1	118822010	199790341	199890402	199890871	199992411	200090056	200426201	200428204	200430203	200522204	200523107	200524508	200528203	200624009	200630706	200824504	200824509	200834106	201542702	280550413	280761713	6150819115
408	1	9595504	9599943	4440	DEL	9	N	ZDHHC14	199790341	200422304	200522204	200819905	200932811	201542401	201543206	201544102
409	1	15473850	15476321	2472	DEL	22	N	PLEKHG1	199790341	199890871	201544102	3130211713
410	1	59849926	59856373	6448	DEL	8	N	RPL18	118822010	199790341	200824509
411	1	63894641	63910226	15586	DEL	4	Y	RPL18,NANOG	104004001	199890099	200430203	200523408	200524508	200820504	200926609	200927006	200930810	568349004
412	1	68061698	68070131	8434	DEL	3	Y	GRIK2,RPL18,NANOG	199890099	199990098	200427302	200428504	200430203	200625409	200627806	200820708
413	1	480685	485075	4391	DEL	10	Y		199890099	199890871	200024104	200091122	200523008	200718808	200820008	200820206	200820708	200821602	200834106	200932811	200933208
414	1	91623845	91631821	7977	DEL	8	Y	NANOG,RSC1A1	199890099	199990098	199990325	200090056	200090063	200090067	200419203	200422304	200422804	200425606	200426001	200427302	200428406	200428504	200429709	200521308	200523008	200524107	200524306	200524508	200524904	200526912	200528203	200623005	200625409	200626004	200627806	200631203	200718805	200719809	200720007	200720308	200721705	200727611	200819704	200819905	200820008	200820206	200821101	200821404	200821601
415	1	125790314	125798554	8241	DEL	13	N	NANOG,RSC1A1	199890099
416	1	129061616	129069539	7924	DEL	59	Y	GANC,NANOG,RSC1A1	199890099	199990325	199992411	200419203	200422304	200426201	200427302	200428204	200521308	200526912	200721705	200727611	200819905	200823603	200925909	200931906	200933609
417	1	196823496	196830783	7288	DEL	1	N	RSC1A1	199890099	200422804	200428204	200524107	200524508	200626004	200630706	200718912	200819704	200820008	200821404	200834106	200926609	200932410	200933208
418	1	12099988	12106061	6074	DEL	17	Y	SCAF8	199890099	199990325	200090989	200091122	200421001	200523408	200820504	200924906
419	1	17074993	17079955	4963	DEL	15	N	UST	199890099	199931502	200023003	200024104	200027202	200033802	200523706	200719504	201512806
420	1	6626434	6628708	2275	DEL	8	N	PRKN	199890099	199990098	200429709
421	1	43058874	43067379	8506	DEL	9	N	FAM184A	199890099	199990325	200090056	200422804	200426001	200523008	200524904	200824011	200825104	200825705	200926609	200933509	201529904	201542702	97711003	FAST30077Z
422	1	46705459	46708171	2713	DEL	3	Y		199890099	200427302	200626004	200719809	200821601	200823605	280761713	568349004	574119010
423	1	22220305	22224401	4097	DEL	16	N		199890099	199990098	199990325	200090056	200420605	200422304	200422804	200427302	200428105	200521308	200523008	200626004	200719809	200820708	200821601	200824011	200924906	200925909	200933208
424	1	148360608	148364425	3818	DEL	9	Y	NANOG,RSC1A1	199890099	199992411	200090056	200090063	200426001	200933208
425	1	160938044	160947635	9592	DEL	19	Y	NANOG,RSC1A1	199890099	199890871	200090973	200090989	200420107	200425606	200426201	200429709	200430203	200523107	200524107	200524306	200526912	200528203	200627806	200720308	200720912	200927006	200930305	200932811	200933609	201527312	201542308
426	1	182484100	182486822	2723	DEL	6	N	RSC1A1	199890099
427	1	200529116	200533842	4727	DEL	23	N	RSC1A1	199890099	200090989	200422304	200523008	200625409	200720606	200821602	200823605	200927206	200930305	200933609
428	1	208076215	208077938	1724	DEL	1	N	RSC1A1	199890099	199990325	200426201	200428504	200526912	200821803	200823108	200930810	201513503
429	1	12018114	12095977	77864	DEL	11	Y	SCAF8	199890099	199990098	199990325	199992411	200032302	200090063	200091122	200422804	200425606	200426001	200426201	200522204	200523706	200524306	200526912	200528203	200721705	200727611	200820008	200820504	200821601	200933609	200934309	201541912	3130211713
430	1	36421563	36429142	7580	DEL	9	N	CENPW	199890099	199990098	199990325	199992411	200090056	200090063	200426201	200526912	200627806	200720007	200820008	200820708	200821601	200933208	200933609	201556811
431	1	67888098	67892406	4309	DEL	25	Y	RPL18,NANOG	199890099	199990098	199990325	199992411	200090056	200090063	200090067	200090989	200426001	200426201	200526912	200721705	200827705	200933609
432	1	76692035	76693734	1700	DEL	16	N	CDK19,RPL18,NANOG,RSC1A1	199890099	199890402	199890871	199931502	200419203	200524107	200524904	200927006	201512802	201513503	500154003
433	1	85925789	85927028	1240	DEL	14	Y	BCKDHB,NANOG,RSC1A1	199890099	200026905	200028301	200419203	200719208
434	1	2174584	2179621	5038	DEL	11	Y		104004001	118822010	199890402	199968602	200025104	200028301	200037403	200090973	200090989	200421001	200422304	200425501	200426001	200427310	200427908	200523408	200926609	201514007	201527312	201529904	201541912	201542401	201544001	201558001	3130211713	576747012	6150819115	64630526	64635058
435	1	2197032	2199391	2360	DEL	5	Y		118822010	199890402	200028206	200032302	200426001	200428204	200523706	200524904	200821009	200824012	200925909
436	1	42317113	42324953	7841	DEL	29	N	LOC106506546	199890402	200424608	200425606	200819704
437	1	54985612	54993653	8042	DEL	11	Y	RPL18	106863002	127044008	199890402	199890871	199967505	200023003	200025104	200028206	200418906	200419203	200421001	200422304	200427302	200428406	200523107	200523408	200524306	200526912	200718912	200719504	200720007	200720505	200721705	200825104	200928405	200930305	200930810	201527003	201527206	201543206	201559602	3130211713	483170006	568349004	571376007	576747012	64635058	FAST30077Z	FAST53648U
438	1	100963441	100972039	8599	DEL	4	N	NANOG,RSC1A1	199890402	199968602	200025104	200028301	200090063	200090067	200424608	200428504	200623005	200626004	200626508	200720606	200821602	201542702	201543206	201559602	3130211713	568349004
439	1	3926662	3931623	4962	DEL	39	N		199890402	199890871	199992411	200090056	200420605	200424601	200425501	200426001	200426201	200428406	200523107	200523408	200524904	200528203	200627806	200720308	200720505	200720912	200819704	200820708	200823108	200925909	200927006	200927107	200930810	200931906	200933208	201543206	568349004	571376007	576747012	FAST33361Y	FAST35954X
440	1	25240599	25247386	6788	DEL	18	N	TXLNB	199890402	201527206	201542401	201559602	62069368	FAST34720Y
441	1	42448928	42452545	3618	DEL	33	N		199890402	199968602	200427302	200427310	200528203	200721705	200727611	200820504	200821803	200823603	200823605	200825705	200924906	200925909	200927206	200933609	200934309	201529301	201544001	201556603	280761713	574119010	6150819115
442	1	57662026	57724678	62653	DEL	6	Y	MDN1,RPL18	199890402	199924002	199967505	199968602	200024104	200028206	200419203	200820408	201542401	201544001
443	1	6555674	6565010	9337	DEL	23	N	PRKN	199890402	201529301
444	1	94444649	94453463	8815	DEL	10	N	SETBP1,LOC110260756,NANOG,RSC1A1	127044008	199826007	199890402	199967101	200025104	200028206	200037403	200090063	200091122	200427310	200428204	200524306	200528203	200721705	200823108	201513503	201529904	201543206
445	1	60782473	60790549	8077	DEL	2	Y	EPHA7,RPL18	106863002	118822010	199890402	199931502	200032302	200090973	200420605	200526912	200623005	200631708	200821009	200823603	200925909	200928405	200930309	201513503	201514007	63016115	97711003
446	1	61968371	61976219	7849	DEL	18	Y	RPL18	199890402	199890871	199990098	199990325	200024603	200090989	200422804	200524107	200718805	200718912	200926609	201513503	64630526	97711003
447	1	8032644	8040074	7431	DEL	19	N	FNDC1,LOC110259896	199890402	200718805	200823108	200824012	200934309	201544001	201544102	280550413	576747012	59879518
448	1	77918908	77923005	4098	DEL	14	Y	RPL18,NANOG,RSC1A1	116737012	199890402	199930906	200023005	200024104	200025104	200032302	200033702	200421001	200427302	200428504	201558113	3130211713	63016115
449	1	54416598	54418636	2039	DEL	10	N	NT5E,RPL18	199890402	199890871	199967505	200025104	200028206	200028301	200032302	200090067	200091122	200418906	200419203	200420107	200420605	200428204	200428504	200523408	200523706	200719809	200924505	200930309	201514007	201529904	201542702	201543206	201543707	201544001	201544102	201556810	201558001	201559602	571376007	FAST33361Y	FAST35954X
450	1	109514	117936	8423	DEL	14	N	LOC100624421	199890871	200426001	200430203	200523408	200824011
451	1	34801729	34809762	8034	DEL	33	Y	PTPRK	118822010	199890871	200528203	200718912	200721705	200820206	200820708	200827705	200927107	201514007	201544102	201556811	280570313	3130211713
452	1	109064134	109066162	2029	DEL	5	N	NANOG,RSC1A1	199890871	199990098	199990325	200090063	200090989	200418906	200422304	200424601	200425606	200428204	200428504	200430203	200523706	200524107	200524904	200626508	200718805	200719208	200824011	200927006	200930305
453	1	154596520	154605269	8750	DEL	14	Y	NANOG,RSC1A1	199890871	200427310	200718805	200823108	200825104	200927006
454	1	178567537	178570701	3165	DEL	21	N	RSC1A1	199890871	200721705
455	1	217467251	217469408	2158	DEL	6	Y	LOC110256886,RSC1A1	199890871	200528203	200721705	200823605
456	1	222076429	222078509	2081	DEL	2	Y	PIP5K1B,RSC1A1	199890871	199992411	200023003	200090056	200090067	200090973	200424601	200424608	200524107	200824509	3140134713
457	1	230551436	230553449	2014	DEL	4	N	RSC1A1	104004001	199890871	200425501	200426001	200524904	201514007	201541912	201542308	201543206	201559602
458	1	260260735	260266830	6096	DEL	11	Y	RSC1A1	199890871	200421001	200427908	200428105	200428504	200523706	200718808	200819704	200932811
459	1	263066144	263080360	14217	DEL	10	Y	LOC106504271,RSC1A1	199890871	200524508
460	1	11351364	11354018	2655	DEL	9	N		199890871
461	1	29084148	29084418	271	DEL	2	N		199890871	199990325	200090056
462	1	73095726	73097736	2011	DEL	1	Y	RPL18,NANOG	199890871	199990098	199992411	200090989	200425501	200427310	200427908	200428204	200521308	200523008	200524904	200625409	200626004	200627806	200718805	200719208	200719809	200720308	200720912	200821404	200821602	200823603	200824011	200825705	200827705	200927206	200930305	200933208	201513212	201542308	201556603	201557009	FAST33361Y
463	1	73363973	73366963	2991	DEL	3	N	PDSS2,RPL18,NANOG	104004001	199890871	200090989	200718912	200720505	200819905	201512806	201514007	483170006	500154003	FAST35954X
464	1	59857953	59862032	4080	DEL	33	N	RPL18	199890871	200425606
465	1	41205548	41212910	7363	DEL	11	N	TBC1D32	199890871	199990325	199992411	200090056	200090067	200091122	200425501	200426001	200522204	200631203	200718912	200819704	201513503	201528604
466	1	206051978	206055867	3890	DEL	2	N	BNC2,RSC1A1	199890871
467	1	30526488	30532434	5947	DEL	14	N	EYA4	199890871	200090067	200719504	200727611	64630526
468	1	111014066	111062177	48112	DUP	1	N	RORA,NANOG,RSC1A1	199890871
469	1	139227795	139230481	2687	DEL	5	Y	ASB7,NANOG,RSC1A1	199890871	199931502	199990325	200033802	200090063	200420107	200420605	200421001	200422304	200424601	200428105	200428504	200523008	200523408	200523706	200524306	200524508	200526912	200623706	200626508	200819905	200824011	200824012	200930810	201529301	201556810	201556811	3140134713	483170006	568349004	574119010	6150819115	62069368	63016115	64630526	64635058
470	1	8274	8792	519	DUP	1	N	TBP	199890871	200523008	200526912	200720007	200820206	200924505	201543206
471	1	4566614	4574082	7469	DEL	36	N		199890871	200425606
472	1	13855037	13857336	2300	DEL	7	Y	SYNE1	199990098	199992411	200427310	200427908	200521308	200528203	200631203	200823605	201512802	201529301
473	1	68352999	68354992	1994	DEL	2	Y	GRIK2,RPL18,NANOG	199990098
474	1	205294014	205297680	3667	DEL	10	N	RSC1A1	199924002	199931502	199990098	200028301	200422304	200422804	200524904	200625409	200720308	200721705	200821404	200824012	200932410	201542308	201542401	201543707	280761713	FAST53648U
475	1	26301871	26307350	5480	DEL	1	Y	PERP	199990098	200090056	200719809	200821404	200932410
476	1	67362061	67365757	3697	DEL	18	Y	ASCC3,RPL18,NANOG	116737012	199990098	200523008	200524904	200819905	201528604	201529301	571376007	59879518	60278059	FAST35954X
477	1	3502352	3504638	2287	DEL	5	N		199990098
478	1	44169606	44177655	8050	DEL	11	N	NUS1	199990098
479	1	162506494	162509034	2541	DEL	1	Y	NEDD4L,NANOG,RSC1A1	199990098	200427302
480	1	164120373	164122223	1851	DEL	1	Y	MEGF11,NANOG,RSC1A1	199990098	199992411	200418906	60278059
481	1	171811316	171815228	3913	DEL	2	N	LOC110262065,RSC1A1	106863002	199990098	200090056	200428105	200521308	200819905	201556811	FAST53648U
482	1	202952761	202955340	2580	DEL	4	N	RSC1A1	199990098	200090056	200428105	200521308
483	1	93144766	93146979	2214	DEL	8	N	NANOG,RSC1A1	199990098	200427908	200428105	200521308	200626004	200720912	200820504	200821601	200824011	200933208	201542401
484	1	94039367	94041702	2336	DEL	4	N	NANOG,RSC1A1	199990098	200523008	200819704	200820008	200821602	200823603	200823605	200924906	200927206	200930810	280761713	60278059
485	1	106722105	106723689	1585	DEL	11	N	LOC102164252,NANOG,RSC1A1	199990098	200819704	200820008	200823603	200924906	200925909	200927206	200933208	280761713
486	1	16649488	16652346	2859	DEL	12	N		199990098	200025104	200028301	200424601	200428204	200622604	200625409	200627806	200630706	200631203	200718912	200719208	200720505	200720912	200721506	200721705	200820206	200820408	200820504	200821601	200821602	200821803	200823603	200824011	200824012	200824504	200824509	200825705	200924505	200924906	200927107	200927206	200928405	200931004	200932811	200933208	200933509	200933609	200934309
487	1	16873595	16875605	2011	DEL	9	N	UST	199990325	200523008
488	1	3251	9648	6398	MIX	39	N	LOC100125545,TBP	104004001	199968602	199990325	200033702	200420107	200421001	200425501	200426201	200428105	200523408	200523706	200720912	200927307	200933208	201512806
489	1	35889222	35891216	1995	DEL	2	Y	ECHDC1	199990325	200090056
490	1	31625929	31632039	6111	DEL	15	N		199990325	200626004	200719809	200933208
491	1	57245239	57255878	10640	DEL	2	N	GABRR1,RPL18	199990325	200090056	200090067	200428204	200927006
492	1	62982212	62985144	2933	DEL	4	Y	RPL18,NANOG	199990325	200090067	200419203	200427310	200526912	200627806	200719809	200720912	200821601	200927307	200933208	201513212	201514007	60278059
493	1	28502005	28509598	7594	DEL	5	N		199990325	200024603	200420107	200422304	200428204	200430203	200521308	200523107	200523706	200626004	200626508	200627806	200719208	200719809	200720606	200720912	200721705	200820408	200820504	200825705	200924906	200927006	200927307	200932410	200933208	200933509	201512802	201529904	201543206	3130211713	3140134713	500154003	60278059
494	1	171724969	171728099	3131	DEL	14	N	RSC1A1	199990325	200090989	200422304	200627806	200720912	200820708	200821602	200927206	200933208	200933609	200934309
495	1	18714132	18717072	2941	DEL	33	N	LOC102160169	199967004	199990325	200422304	200426201	200523107	200524904	200720007	200720606	200727611	200825104	201512806	201528604	201529301	3130211713	3140134713	574119010	576747012	59879518	6150819115	64630526
496	1	14989530	14993272	3743	DEL	11	N	AKAP12	104004001	116737012	199990325	200090063	200090067	200420107	200426001	200523107	200720308	200720912	200820504	200821602	200933208	201543707	201558001	483170006
497	1	112064733	112072095	7363	DEL	20	Y	NANOG,RSC1A1	199990325	200090989
498	1	115136387	115139027	2641	DEL	16	N	NANOG,RSC1A1	199990325	200425606	200427908	200428504	200719809	200819704	201529301	FAST35954X
499	1	73074916	73077888	2973	DEL	2	Y	RPL18,NANOG	199990325	200425501
500	1	73237971	73243412	5442	DEL	8	N	PDSS2,RPL18,NANOG	199992411	200090063	200424601	200524904	200821101	200821404	201526512	201529301	201543206	201558113	3130211713	500154003	571376007	59879518	6150819115	63016115
501	1	27948425	27963596	15172	DEL	2	N	MTFR2,PDE7B	199992411	200418906	200427302	200523408	201556810	568349004
502	1	88134881	88142096	7216	DEL	16	Y	NANOG,RSC1A1	199992411	200721705	200821803	200823108	200930810	200934309	201529301
503	1	154190319	154197799	7481	DEL	6	Y	NANOG,RSC1A1	199992411	200418906	200426201	200523008	200523706	483170006
504	1	190860345	190868752	8408	DEL	7	N	SYT16,RSC1A1	199992411
505	1	53771504	53773628	2125	DEL	6	N		116737012	199992411	200422304	200428105	200625409	200718805	200719208	200820408	200821404	200821602	200930305	200932811	200933208	201542308	280761713	574119010	FAST30077Z
506	1	39986165	39987235	1071	DEL	1	N	PKIB	199967505	199992411	200028206	200090063	200090973	200091122	200419203	200425501	200426201	200427310	200428204	200522204	200524306	200526912	200627806	200630706	200631708	200718808	200719809	200720505	200720606	200821803	200823108	200834106	200933208	201513212	201529301	201556810	201558113	3130211713	3140134713	576747012
507	1	60384067	60386378	2312	DEL	17	N	RPL18	199957902	199992411	200022801	200024104	200027202	200033802	200420107	200422304	200428105	200430203	200521308	200523008	200523706	200528203	201556810	201556811	201557009	483170006	500154003	FAST30077Z	FAST35954X	FAST53648U
508	1	171621803	171630517	8715	DEL	32	N	RSC1A1	199930906	199992411	200027202	200091122	200420605	200524508	200623005	200626207	200631708	200821803	201513503	201529904	6150819115	64635058
509	1	102932059	102935299	3241	DEL	22	N	DCC,NANOG,RSC1A1	199992411	200427908	200521308	3130211713
510	1	112368337	112373552	5216	DEL	14	Y	BNIP2,GTF2A2,NANOG,RSC1A1	199992411
511	1	21662066	21664924	2859	DEL	4	N	PHACTR2	199992411
512	1	33096059	33096683	625	DEL	1	N		199992411
513	1	33097278	33099367	2090	DEL	1	N		200090056
514	1	36188747	36191244	2498	DEL	1	N		200090056
515	1	141360833	141364613	3781	DEL	1	N	NANOG,RSC1A1	200090056
516	1	8146915	8148993	2079	DEL	1	N		200090056	200523408	200924906
517	1	8149317	8149751	435	DEL	1	N		200090056	200430203	200827705
518	1	48663824	48665495	1672	DEL	3	Y	LOC110256669	200090056
519	1	72348276	72350300	2025	DEL	3	N	ATG5,RPL18,NANOG	200090056
520	1	49091981	49092287	307	DEL	1	Y	ADGRB3	200090056	200090063	200090067	200419203	200422304	200425501	200425606	200428105	200523008	200523107	200924906	200925909	201513212	201541912	201544102	201556603	280570313	568349004	574119010	60278059	97711003	FAST33361Y	FAST35954X
521	1	21652701	21659111	6411	DEL	1	N	PHACTR2	200023005	200090056	200091122	200420107	200424601	200424608	200425606	200426201	200428105	200428204	200523008	200523107	200523408	200524107	200526912	200719504	200720308	200820008	200824504	200824509	200825104	200927307	200930810	200933509	201513212	201513302	201527206	201542702	201543206	201544001	201544102	280550413	280761713	3130211713	3140134713	571376007	FAST30077Z	FAST35954X
522	1	55030319	55038500	8182	DEL	23	N	RPL18	200090056	200090067	200719208	200719809	200930810	200933509	201542308	FAST53648U
523	1	8685189	8693006	7818	DEL	38	N	TULP4	127044008	199967101	200023003	200025104	200026905	200090056	200422304	200422804	200428406	200430203	200524306	200528203	200824509	200931004	201514007	201541912	201544102	201558113
524	1	23067911	23068180	270	DEL	8	Y		200090056	483170006
525	1	93669599	93678171	8573	DEL	18	N	NANOG,RSC1A1	200090056	200625409	200720606	200720912	200824509	200927206	200930810
526	1	139039998	139043230	3233	DEL	2	N	CERS3,NANOG,RSC1A1	200090056	200090973	200418906
527	1	16076960	16077268	309	DEL	7	Y		200025104	200090056	200418906	200630706	200720308	200720912	200924906	3130211713	500154003
528	1	88345448	88349264	3817	DEL	3	Y	MEI4,NANOG,RSC1A1	200090056
529	1	6873301	6875434	2134	DEL	9	N	AGPAT4	200090056
530	1	50158697	50161179	2483	DEL	1	N	COL19A1	200090056
531	1	77786293	77789285	2993	DEL	1	N	FYN,RPL18,NANOG,RSC1A1	200090056
532	1	8208345	8210474	2130	DEL	1	Y	TAGAP	200090056
533	1	32199831	32201782	1952	DEL	1	Y		199924002	199967505	199968602	200025104	200027202	200028206	200028502	200090063	200090067	200424608	200428504	200524904
534	1	43219384	43222728	3345	DEL	1	N	MCM9	200090063	200090067
535	1	78586116	78593778	7663	DEL	12	N	LOC102159376,RPL18,NANOG,RSC1A1	200090063	200428204	200430203	200720912	200821601
536	1	208566713	208569152	2440	DEL	2	Y	RSC1A1	116737012	118822010	199967004	200090063	200419203	200427302	200528203	200626004	200631203	200821602	200824011	200825104	200925909	200930305	200932410	201527003	62069368	FAST33361Y	FAST34720Y
537	1	263702082	263709774	7693	DEL	5	Y	LOC110257124,RSC1A1	200090063	200820408
538	1	63645740	63648253	2514	DEL	19	Y	UFL1,RPL18,NANOG	199968602	200023003	200028206	200028301	200090063	200090067	200424601	200425501	200425606	200427302	200428105	200428204	200522204	200524107	200524306	200526912	200720505	200821601	201527003	201527206	201528604	483170006	500154003	571376007	576747012	6150819115
539	1	93098160	93100960	2801	DEL	2	N	LOC110256978,NANOG,RSC1A1	200090063	200933208
540	1	151271908	151276872	4965	DEL	26	Y	NANOG,RSC1A1	200090063	200425501	201512806	201514007	201556810	201556811	201557009	3140134713	571376007	574119010
541	1	183001494	183003695	2202	DEL	2	N	RSC1A1	127044008	200028301	200090063	200422304	200424601	200427908	200428105	200428406	200521308	200523706	200524107	200524306	200626508	200720308	200720606	200825104	200825705	200834106	200924906	201544102	201556810	201558001	568349004	576747012	63016115	FAST33361Y
542	1	27871912	27876525	4614	DEL	10	N	LOC106506526,BCLAF1	106863002	200090067
543	1	36663120	36666026	2907	DEL	26	N	CENPW	200090067
544	1	85236004	85239748	3745	DEL	2	Y	NANOG,RSC1A1	200090067	200420605	200522204	200524107	201558113
545	1	243767208	243769644	2437	DEL	1	N	RSC1A1	200090067	200419203
546	1	18844092	18852534	8443	DEL	5	N	LOC102160169	200090067
547	1	31473112	31475096	1985	DEL	2	N		200090067	97711003
548	1	46679158	46681896	2739	DEL	1	Y		200090067	200090973
549	1	166409970	166417776	7807	DEL	2	Y	NANOG,RSC1A1	200090067
550	1	184663493	184666412	2920	DEL	2	N	FBXO34,RSC1A1	118822010	199928501	200032302	200090067	200424608	200427908	200526912	200622604	200821803	200930309	64635058
551	1	20843103	20850370	7268	DEL	1	N	UTRN	106863002	200090067	200090973	200420107	200420605	200421001	200428105	200428504	200521308	200523107	200523408	200524306	200524508	200630706	200718805	200719809	200720505	200727611	200820504	200821803	200823605	200925909	200927006	200933208	201514007	201526512	201528604	201529301	201529904	201556810	201557009	201558001
552	1	7653480	7661903	8424	DEL	11	Y	LOC102157641	200090973	200425501	200926609
553	1	36019827	36027690	7864	DEL	32	Y	RSPO3	200090973	200428204
554	1	42326048	42327181	1134	DEL	3	N	LOC106506546	200090973
555	1	142541028	142556857	15830	DEL	2	Y	NANOG,RSC1A1	104004001	116737012	200090973	200091122	201513503	201559602	280550413	97711003
556	1	142751906	142759958	8053	DEL	1	N	NANOG,RSC1A1	116737012	200090973	200090989	200421001	200428504	200523408	200524306	200622604	200623706	200626004	200631203	200821009	200824011	200933208	200933609	201541912	568349004	63016115	64630526
557	1	15024103	15027600	3498	DEL	8	N		200090973	200090989	200523107	200820206
558	1	52184991	52187560	2570	DEL	19	N	RIMS1	200090973
559	1	89574612	89577791	3180	DEL	4	Y	NANOG,RSC1A1	200090973	200091122	200424608	200428204	200524306	200524508	200626508	200720606	200825705	200927307	201542401	6150819115	62069368	FAST33361Y
560	1	8656145	8658034	1890	DEL	1	N	TULP4	200090973
561	1	16174280	16181974	7695	DEL	14	Y	LRP11	200090973	200718808
562	1	23461675	23463185	1511	DEL	1	N		200090989	200418906	200428204	200523408
563	1	24019160	24021208	2049	DEL	2	N		127044008	200090989	200091122	200421001	200428204	200430203	200523408
564	1	177927626	177930562	2937	DEL	4	N	RSC1A1	200090989	201527312
565	1	263551459	263558968	7510	DEL	7	Y	RSC1A1	200090989	200418906	200523706	200720912	200820504	200820708	200825705	200924505	201543707	280570313	280761713	60278059
566	1	12667889	12687092	19204	DUP	2	N	OPRM1	200090989	200426201	200523107	200625409	200927206	200930305	201543206
567	1	8629383	8636723	7341	DEL	12	N	TMEM181	200090989	200422304	200428406	200819704	200823603	200823605	200927206	571376007
568	1	22029423	22032159	2737	DEL	7	N	AIG1	199928701	199965205	200090989
569	1	204773249	204776064	2816	DEL	8	N	ADAMTSL1,RSC1A1	200090989
570	1	58347019	58354401	7383	DEL	3	N	LOC110260365,RPL18	200025104	200091122	200424608	200426201	200526912	201542308
571	1	64035947	64037143	1197	DEL	1	Y	RPL18,NANOG	200091122	200932811
572	1	249095936	249103794	7859	DEL	6	N	RSC1A1	200091122	200424608	200524904	200925909	576747012
573	1	50687911	50690189	2279	DEL	2	N	FAM135A	199967505	200091122	200821404
574	1	43906193	43908281	2089	DEL	5	N	SLC35F1	200091122	200425606	200428204	FAST35954X
575	1	31108172	31116593	8422	DEL	3	Y	LOC100158044,LOC100156866	199826007	200819905	200820708	200821601	200926609
576	1	130051902	130059268	7367	DEL	4	N	NUSAP1,OIP5,NANOG,RSC1A1	199826007	FAST35954X
577	1	40678631	40679524	894	DEL	5	N	LOC102158650	199826007	199927206	199931502	200025104	200927006	200930305	201541912
578	1	15754449	15767131	12683	DEL	2	N	IYD	199924002	199928701	200426201	201514007	3140134713	483170006	576747012	6150819115
579	1	125548734	125556771	8038	DEL	7	N	NANOG,RSC1A1	199965205	200022801	200427908	200820206
580	1	209501133	209505203	4071	DEL	8	N	LOC102165237,RSC1A1	118822010	199967004	199968602	200426001	200428204	200428504	200522204	200524904	200821009	200824012	200924906	200931004	200932410	201513212	201527206	574119010	59879518	63016115	97711003	FAST35954X
581	1	168796355	168804426	8072	DEL	4	N	THSD4,NANOG,RSC1A1	116737012	199967004	200026905	200425606	200522204	200719208	200827705	200924906	200932811	201513212	201513503	201526902	201527003	201556603	280550413	3130211713	3140134713	500154003	568349004	571376007	574119010	6150819115
582	1	62151647	62159310	7664	DEL	20	Y	RPL18	199967004	200718808	200823603	200824504
583	1	69364109	69374096	9988	DEL	22	Y	RPL18,NANOG	199967004	200631203
584	1	25846202	25847916	1715	DEL	4	N	NHSL1	199924002	199967004	200022801	200024104	200028206	200028301	200033301	200033802	200720308	200720505	200821602	200823605	200834106	200927107	200930810	201514007
585	1	80506886	80510824	3939	DEL	2	Y	RPL18,NANOG,RSC1A1	199961002	199967505	200028301	200426201	200429709	200522204	200718805	200719208	200721506	200924906	200927107	200934309	201527312	201541912	3130211713	3140134713	571376007	574119010	576747012	62069368	63016115	FAST30077Z
586	1	125080551	125087662	7112	DEL	16	Y	NANOG,RSC1A1	199967505	200825705	3130211713	3140134713	63016115
587	1	24127970	24135544	7575	DEL	22	N		199967505	200420107	200420605	200422804	200425606	200428105	200522204	200523008	200524107	200528203	200630706	200631203	200719208	200719504	200719809	200720007	200720606	200819704	200819905	200820008	200820206	200821601	200823108	200926609	200927107	200927307	201558113	3140134713	483170006	500154003	62069368	64635058
588	1	44363709	44365655	1947	DEL	5	N	DCBLD1	199967505	200028301	200032302	200037403	200418906	200427908	200428204	200524508	200623005	200627806	200718808	200719208	200719504	200720912	200819905	200821602	200821803	200823108	200824504	200930305	200930309	200933208	201542308	FAST33361Y
589	1	6739216	6739515	300	DEL	32	N		199967505
590	1	101907241	101910793	3553	DEL	24	N	DCC,NANOG,RSC1A1	106863002	199967505	201513212	201541912	201542401	201556603
591	1	105139399	105140308	910	DEL	1	N	NANOG,RSC1A1	200022801
592	1	92483630	92487251	3622	DEL	6	N	MB21D1,LOC100515766,NANOG,RSC1A1	200024104
593	1	55301746	55530119	228374	DEL	1	Y	HTR1E,LOC100151959,LOC110259420,RPL18	200025104	200028301	200522204	200719208	200720007	200720505	200820206	200820504	200823108	200825705	200924906	200930810	200932811	3130211713	3140134713	63016115	FAST30077Z	FAST35954X
594	1	53329796	53330077	282	DEL	1	Y		200025104	200719208
595	1	46068451	46070501	2051	DEL	18	Y	EYS	200025104	576747012	FAST33361Y	FAST35954X
596	1	102763559	102771198	7640	DEL	2	N	DCC,NANOG,RSC1A1	200025104	200424601	200427908	200524904	200528203	201543206	574119010	576747012	FAST33361Y	FAST35954X
597	1	33124580	33126866	2287	DEL	4	N		200025104	200429709
598	1	33970432	33972853	2422	DEL	10	N	LAMA2	200025104	200428105	200524508
599	1	66342629	66344440	1812	DEL	2	Y	COQ3,RPL18,NANOG	104004001	199968602	200023003	200025104	200028206	200028301	200424601	200425606	200427302	200428105	200428406	200428504	200523008	200523706	200524107	200626508	200719809	200819704	200819905	200820206	200821404	200823603	200823605	200825705	200924906	200925909	200927206	200928405	200931004	201513212	201526512	201527003	201527206	201527312	201529301	201529904	201543206	201543707	201556603	201558001	201559602
600	1	50611402	50615741	4340	DEL	3	N	FAM135A	127044008	199924002	200027202	200028301	200032302	200418906	200419203	200425501	200425606	200426001	200426201	200523408	200524508	200524904	200622604	200630706	200720308	200720505	200721705	200820206	200821803	200825104	200825705	200924505	200924906	200925909	200927307	200933509	200934309	201513302	201527003	201527312	201542401	201543206	201543707	201559602	64630526	FAST35954X
601	1	51018824	51027090	8267	DEL	55	Y	B3GAT2	200028301	200427310	200427908	200623706	201514007	201529301	483170006
602	1	9207405	9213144	5740	DEL	38	N	SNX9,LOC102162833	200028301	200427908	200528203	200721705	201529301	483170006
603	1	200176087	200181888	5802	DEL	7	N	RSC1A1	200026905	200028301	200032302	200422804	201512802	64635058	FAST30077Z	FAST53648U
604	1	201038197	201045388	7192	DEL	6	N	RSC1A1	200028301	200631203
605	1	29441835	29450446	8612	DEL	8	N		106863002	127044008	200023003	200028502	200032302	200522204	200719504	200825104	201513212	201514007	201544102	201557009
606	1	27597083	27599333	2251	DEL	2	N	MAP3K5	199928501	200023003	200033702	200037403	200041704	200426001	200427310	200528203	200627806	200630706	200718808	200718912	200719208	200719809	200720308	200720606	200721705	200727611	200819704	200925909	201544001	500154003	571376007	574119010	576747012
607	1	69180673	69186240	5568	DEL	12	Y	RPL18,NANOG	199968602	200037101
608	1	207899046	207906246	7201	DEL	25	N	ZDHHC21,RSC1A1	199967101	200040902
609	1	16974754	16977197	2444	DEL	2	N	UST	199931502
610	1	8703	9400	698	MIX	2	N	TBP	199931502	201542702
611	1	18509381	18509642	262	DEL	1	Y	STXBP5	199959504	200420605	200824012	200825705
612	1	24582158	24584114	1957	DEL	2	N		199961002
613	1	5205553	5208834	3282	DEL	4	N	PACRG	199961002
614	1	42654108	42654408	301	DEL	1	N		199961002	200425501	200427302	200623706	200719208	200720308	200720505	200924505	200927307	200931004	200933208	200933509	64630526	FAST34720Y	FAST53648U
615	1	50510837	50511141	305	DEL	1	N		199967101
616	1	192968175	192976803	8629	DEL	15	N	AGBL1,RSC1A1	199967101	200028206	200418906	200426201	200522204	200523706	200524107	200524508	200720505	200720606	200727611	200819905	200823605	200933509	201558001	FAST30077Z
617	1	73841870	73843427	1558	DEL	1	N	SCML4,RPL18,NANOG	199967101	201557009
618	1	88329552	88331930	2379	DEL	16	Y	MEI4,NANOG,RSC1A1	199968602	571376007
619	1	97807093	97808739	1647	DEL	2	N	ZBTB7C,NANOG,RSC1A1	199968602	200420605	200524508	201512802	201514007	574119010
620	1	215828988	215832502	3515	DEL	2	Y	RSC1A1	199968602	201527206	62069368
621	1	263050282	263052143	1862	DEL	6	Y	RSC1A1	199968602
622	1	98772058	98778110	6053	DEL	3	N	DYM,NANOG,RSC1A1	199968602	200626508	201512802	201556603
623	1	112643954	112646508	2555	DEL	1	Y	FAM81A,NANOG,RSC1A1	200023003	200427908	200428105	200720007	200819704	568349004	62069368	63016115	64630526	64635058
624	1	35629997	35635285	5289	DEL	4	Y	LOC100512146	200023003	200037403	200424608	200523408	200524107	200925909	200930309	201558001	3130211713	60278059
625	1	155263741	155292446	28706	DEL	10	Y	NANOG,RSC1A1	200024603	200526912
626	1	55752644	55760691	8048	DEL	10	N	SMIM8,RPL18	200024603	200420107	200427302	200523706	200720007	200720505	200924505	200925909	200927307	200930309	201558113	568349004	576747012	FAST35954X
627	1	146511171	146515825	4655	DEL	2	Y	NANOG,RSC1A1	200026905	200428105	200428204
628	1	33131959	33140390	8432	DEL	14	N		200028206
629	1	119150560	119156574	6015	DEL	3	N	ARPP19,NANOG,RSC1A1	200028206	200427908	200931004	201556810	3130211713	500154003	571376007	60278059	6150819115
630	1	11169705	11171204	1500	DEL	1	N		200028206	200720007	200720606	200824504	200824509	200926707	200927006	200933509	574119010
631	1	92726674	92734970	8297	DEL	9	N	LOC110259450,NANOG,RSC1A1	104004001	200028206	201514007
632	1	252861199	252863336	2138	DEL	9	Y	SUSD1,RSC1A1	104004001	200028206	200420605	200427310	200523408	200630706	200720505	200933509	201512806	201514007	201556811
633	1	21648255	21651079	2825	DEL	3	N	PHACTR2	200028206	200819905	3140134713	64630526
634	1	186273581	186277355	3775	DEL	11	Y	LOC106509119,RSC1A1	200028206	200418906	200422304	200422804	200430203	200524904	200627806	200720007	200720606	200820008	200820408	200930305	483170006	571376007	576747012	64630526
635	1	14356641	14360343	3703	DEL	4	N	ESR1	200028206	200523408	200819704	200820008	201513212	201543707	201544102
636	1	116036787	116040460	3674	DEL	16	Y	NEDD4,NANOG,RSC1A1	200033802	200824504
637	1	123746024	123747340	1317	DEL	7	N	NANOG,RSC1A1	200036302
638	1	95388962	95390219	1258	DEL	2	N	NANOG,RSC1A1	200037403
639	1	21875114	21883180	8067	DEL	1	N	LOC110256604	200418906
640	1	170021863	170023245	1383	DEL	1	N	LOC102162695,RSC1A1	200418906	200424608	200523008	200523408
641	1	177931516	177931887	372	DEL	1	N	RSC1A1	200418906
642	1	72116934	72119004	2071	DEL	4	Y	LOC110260408,RPL18,NANOG	200418906	200422304	200422804	200523008	200523408	200720007	200720912	200727611	200819905	200820008	200820408	200820708	200821601	200927006	200932410	200932811	200933208	200933509
643	1	94642739	94646913	4175	DEL	1	N	SETBP1,NANOG,RSC1A1	200418906
644	1	36698133	36700999	2867	DEL	18	N	LOC106508854	200419203	200429709	200524306	200526912	200528203	200623706	200720007	201557009
645	1	22115067	22115342	276	DEL	1	N	AIG1	116737012	200419203	200420605	200425501	200426001	200428406	200524107	200524306	200524904	200625409	200719504	200720007	200820206	200821601	200821602	200924505	200925909	200933208	201512806	201528604	201529904	201556811	201558113	201559602	576747012	59879518	60278059	63016115	FAST34720Y
646	1	59383031	59385465	2435	DEL	8	Y	RPL18	200419203	200924906
647	1	220281728	220286010	4283	DEL	29	Y	RSC1A1	200419203	200420107	200421001	200425606	200429709	200521308	200623005	200630706	200718805	200720007	200720505	200820708	200821404	200823108	200824012	200825705	200834106	200927107	200930810	200932410	200934309	201513302	201529301	201529904	568349004	574119010	62069368	64635058
648	1	256509683	256511850	2168	DEL	2	N	RSC1A1	200419203	200422804	200428105	200523008	200524107	200524904	200528203	200631203	200719208	200719809	200720007	200720606	200819704	200820008	200820206	200821601	200926609	200927107	3140134713	62069368	64630526	64635058
649	1	257304057	257308634	4578	DEL	28	N	ASTN2,RSC1A1	104004001	200419203	200425606	3140134713	500154003	6150819115
650	1	6739806	6740085	280	DEL	22	N		106863002	200419203	200420107	200422804	200429709	200526912	200720606	200821601	200931004	201526902	201559602	3130211713	500154003	62069368
651	1	122194223	122202192	7970	DEL	6	N	FAM227B,NANOG,RSC1A1	200419203	200428204	200522204	200528203	200718805	200825705	200924906
652	1	128051278	128053896	2619	DEL	14	N	TUBGCP4,NANOG,RSC1A1	127044008	200419203	200425606	483170006	FAST35954X
653	1	72723018	72731053	8036	DEL	7	N	CRYBG1,RPL18,NANOG	200420107	200523408	200626207	200720007	200819704	200820008	200820206	200924505	200930810	200931004
654	1	15931304	15934391	3088	DEL	5	N	PPP1R14C	200420107
655	1	37452869	37456641	3773	DEL	10	N	LOC110260189	200420107
656	1	59403406	59404871	1466	DEL	1	Y	RPL18	200420107	200426201
657	1	116932854	116934162	1309	DEL	1	N	NANOG,RSC1A1	200420107	200427908	200524107	200720912	200927107	200932410	201542308
658	1	133937669	133939199	1531	DEL	2	N	NANOG,RSC1A1	200420107	201542308
659	1	5641318	5646512	5195	DEL	7	N		200420107	200427302	200428105	200523107	200523706	200626004
660	1	16366310	16367991	1682	DEL	2	N	GINM1	200420107	200425606	200428406	200523706	200524508	200623005	200630706	200825105	201556810	FAST30077Z
661	1	19428207	19428843	637	MIX	6	Y	GRM1	200420107	200523706	201556603	576747012
662	1	49647838	49650682	2845	DEL	10	Y		200420107
663	1	56253446	56255572	2127	DEL	4	N	RPL18	200420107	200427908	200523706	200623706	200626004	200719809	200721705	200821601	201529904	568349004	576747012
664	1	56865192	56867113	1922	DEL	1	N	RNGTT,RPL18	116737012	200420107	200430203	200523107	201513503	201543206	201556811	576747012	59879518	60278059
665	1	57669818	57678220	8403	DEL	11	N	MDN1,RPL18	200420107	200425501	200425606	200523107	200630706	200720505	200819905	200821601	200927107	201529301	576747012
666	1	31960872	31967582	6711	DEL	10	Y	MED23	200420107	200428406	200523706	200524306	200626508
667	1	24084260	24087676	3417	DEL	11	N		200420107	200424608	201541912
668	1	93786426	93926729	140304	DEL	5	N	LOC110259476,NANOG,RSC1A1	116737012	127044008	200420107	200523008	200523706	200819905	200933509
669	1	15143542	15145490	1949	DEL	3	N	MTHFD1L	200420107	200523706
670	1	1972937	1975419	2483	DEL	7	Y	TTLL2	200420107	200421001
671	1	55732275	55734298	2024	DEL	2	N	GJB7,RPL18	200420605	200427310	200630706	201513302	3140134713
672	1	63385093	63387033	1941	DEL	2	Y	LOC106508899,RPL18,NANOG	200420605	200428105	200521308	200524508	200626508	200825705	200924505	201527312	574119010	63016115	64630526
673	1	76900213	76902195	1983	DEL	5	Y	GTF3C6,RPL18,NANOG,RSC1A1	200420605	200526912	200821601	201527003
674	1	263155842	263164282	8441	DEL	11	Y	RSC1A1	200420605
675	1	60346117	60347385	1269	DEL	4	N	RPL18	200420605	200522204	200630706
676	1	24484949	24489787	4839	DEL	1	N		200420605	200522204	200630706	200720505	200834106
677	1	148966383	148966652	270	DEL	3	Y	TSHZ1,NANOG,RSC1A1	118822010	200420605	200428204	200430203	200524508	200630706	200718912	200719504	200720308	200720505	200720606	200819704	200823108	200834106	200928405	200934309
678	1	149135759	149136374	616	DEL	5	Y	ZNF407,NANOG,RSC1A1	200420605	200421001	200524508
679	1	148907186	149160361	253176	DEL	16	Y	TSHZ1,ZADH2,LOC110261572,ZNF407,NANOG,RSC1A1	200420605	200718912	200720912	200819905	200820408	200820708	200926609	200927006
680	1	38450743	38452798	2056	DEL	3	N	NKAIN2	200420605
681	1	58712522	58714889	2368	DEL	8	N	RPL18	200420605	200524508	200824011
682	1	6470414	6470694	281	DEL	1	N	PRKN	200420605
683	1	14631996	14634635	2640	DEL	3	Y		200421001	200427908	200523706	201527003	201558001
684	1	33094265	33096421	2157	DEL	1	N		200421001	200924906	201542308	201542702	201558113	3130211713	483170006	500154003
685	1	42571078	42578304	7227	DEL	5	N		200421001	200524508	200819905	200927006	200931906
686	1	55108550	55111175	2626	DEL	8	N	RPL18	118822010	200421001	571376007
687	1	81293423	81299526	6104	DEL	5	Y	RPL18,NANOG,RSC1A1	200421001
688	1	102804678	102807072	2395	DEL	3	N	DCC,NANOG,RSC1A1	200421001
689	1	207613207	207615664	2458	DEL	1	N	FREM1,RSC1A1	200421001
690	1	8030128	8032094	1967	DEL	1	N	FNDC1	200421001	200422804	200428504
691	1	52325875	52328274	2400	DEL	1	N		200421001	200424601	200524508	201514007
692	1	9639021	9645249	6229	DEL	3	N		200422304	200524508	200834106
693	1	1580532	1583821	3290	DEL	4	Y	AFDN	200422304	200523008	200523107	201542702	201543707
694	1	4002870	4004448	1579	DEL	3	Y		200422304	200928405
695	1	3488447	3494705	6259	DEL	5	N		200422304
696	1	4252780	4254091	1312	DEL	2	N	LOC102165158	200422304
697	1	12355012	12355284	273	DEL	1	N	CNKSR3	200422304
698	1	12388138	12388418	281	DEL	1	N	CNKSR3	200422304
699	1	12459985	12460253	269	DEL	1	N	LOC110259934	200422304	200422804	200430203	200523008	200524508	200727611
700	1	12315090	12671020	355931	DEL	1	Y	CNKSR3,LOC110259934,IPCEF1,OPRM1	200422304	200523008	200720308	200824011	200824012	200834106	200927206	200931906	200933609	201556811
701	1	160108688	160111584	2897	DEL	6	Y	NANOG,RSC1A1	200422304	200721705	200727611
702	1	192284229	192288558	4330	DEL	10	N	RSC1A1	118822010	200422304	200427908	200429709	200521308	200719208	200821404	200933509	201512802	201543206	FAST53648U
703	1	96997282	96998847	1566	DEL	3	N	NANOG,RSC1A1	200422304	200718912	200931906	3130211713	576747012
704	1	4149693	4153461	3769	DEL	11	N		200422804	200425501	200425606	200427302	200427908	200524107	200524508	200720007	200819905	200820206	200820504	200821601	200825705	201527312	201556603	3130211713	483170006	576747012	6150819115
705	1	7480768	7482903	2136	DEL	5	N		200422804	200523008	200523408	200630706	200719208	200823108	200931004	200932811
706	1	23767132	23770495	3364	DEL	19	N	LOC106508831	200422804	200430203	200524508	200625409	200719504	200727611	200820008	200823605	200827705	200924906	200927006	200927107	200927206	200930810	200931906	200932811	200933609	200934309
707	1	36351698	36354012	2315	DEL	8	N		200422804
708	1	177273074	177276287	3214	DEL	18	N	MDGA2,RSC1A1	200422804
709	1	101921521	101923941	2421	DEL	1	N	DCC,NANOG,RSC1A1	127044008	200422804	200523107	200625409	200630706	200720505	200927206	200930305	201513212	201513302	201558113	483170006	500154003	568349004	576747012	62069368
710	1	31591774	31594885	3112	DEL	1	N		200424601	200425606	200524904	200625409	200626508	200720308	200720505	200720606	200819704	200823605	200927206	200933609	201529301	574119010
711	1	7636812	7644775	7964	DEL	16	N	WTAP	200424601	200425606	200426201	200428204	200523706
712	1	100691022	100694952	3931	DEL	14	Y	MEX3C,NANOG,RSC1A1	200424601
713	1	138224596	138224902	307	DUP	5	N	NANOG,RSC1A1	200424601
714	1	170635912	170637109	1198	DEL	1	N	RSC1A1	200424601
715	1	22333834	22336058	2225	DEL	1	N	HIVEP2	200424601
716	1	2322270	2322550	281	DEL	1	Y	RPS6KA2	200424601
717	1	52281413	52281692	280	DEL	1	N	LOC106508874	200424601	200426001	200430203	201527206
718	1	61894898	61896033	1136	DEL	1	Y	RPL18	200424608
719	1	66938333	66938630	298	DEL	4	Y	LOC100515111,RPL18,NANOG	200424608
720	1	9699904	9702579	2676	DEL	1	N	TMEM242	200424608
721	1	2422819	2424995	2177	DEL	1	Y	RPS6KA2	200425501	200522204	200719208	200924906	200932811	201513212	201513503	201556603	280761713	3130211713	571376007	574119010	97711003
722	1	22621961	22623083	1123	DEL	1	N		200425501	200426201	200522204	201512806	201558113	3140134713	483170006	500154003	64630526	64635058
723	1	66029089	66033928	4840	DEL	13	Y	RPL18,NANOG	200425501
724	1	267787646	267789370	1725	DEL	10	Y	GARNL3,RSC1A1	200425501	200425606	200427302	200427310	200521308	200727611	200925909	200927206
725	1	19463618	19463889	272	DEL	1	N	GRM1	200425501	200425606	200720007	200721705	200820008	200820504	200926609	201512802	201542308	201542401	201557009	201559602	FAST53648U
726	1	33326579	33334634	8056	DEL	8	N		200425606	200427302	200719809	200927206	200930309	201527003
727	1	72356915	72360669	3755	DEL	13	N	ATG5,RPL18,NANOG	200425606	201558001	3130211713
728	1	69417194	69420776	3583	DEL	6	Y	RPL18,NANOG	118822010	200426001	200524904	200821404	200823605	200925909	200933609
729	1	29382321	29494637	112317	DEL	3	Y		200426001	200524904	200821009	200821404	200823605	200824012	200925909	200933609
730	1	45118340	45119731	1392	DEL	7	N	LOC102161201	200426001	200524904
731	1	45120807	45122323	1517	DEL	8	N	LOC102161201	200426001	201543707	500154003
732	1	61062947	61067539	4593	DEL	2	N	LOC106508897,RPL18	200426001
733	1	12137929	12139733	1805	DEL	3	Y		200426001	200727611	200819704	200821803	200823603	200824011	200924906	200927307	200930305	200930309	200932410	201542401	3130211713	3140134713	6150819115	64630526	64635058
734	1	22077420	22132298	54879	DEL	1	N	AIG1,LOC102166818	200426201	200523706
735	1	34432995	34435731	2737	DEL	17	N		200426201	200932811
736	1	58775267	58779678	4412	DEL	2	N	RPL18	200426201	200523107	200523408	200523706	200528203	200626004	200719809	200820708	200824504	200927006	200933208	483170006	571376007
737	1	1128130	1130359	2230	DEL	2	Y		200426201	200427302	200821404	200924906	201556811
738	1	31423916	31430034	6119	DEL	13	N		200426201
739	1	60888821	60892775	3955	DEL	5	N	EPHA7,RPL18	200426201	6150819115
740	1	17160934	17163904	2971	DEL	1	N		200426201	200523107	200524904
741	1	49570365	49578405	8041	DEL	2	Y	ADGRB3	200426201
742	1	15277617	15279941	2325	DEL	3	N	MTHFD1L	200427302
743	1	15400189	15403849	3661	DEL	1	N	PLEKHG1	104004001	200427302	200521308	200625409	200626004	200719208	200719809	200926609	201513503	201544001
744	1	25725482	25728329	2848	DEL	1	N	NHSL1	116737012	200427302
745	1	244722621	244722890	270	DEL	10	N	RSC1A1	200427302	200428105	200720606
746	1	54519511	54522864	3354	DEL	2	N	SNX14,RPL18	200427302
747	1	64267562	64269185	1624	DEL	3	Y	KLHL32,RPL18,NANOG	200427302	200521308	200528203	200627806	200719809	200720912	200927107	64630526
748	1	161568225	161580852	12628	DEL	1	Y	LOC106509065,NANOG,RSC1A1	200427302	200524306	576747012
749	1	180161718	180165130	3413	DEL	8	N	LOC110262146,MAP4K5,RSC1A1	200427302	200427908	200521308	200823603	200928405	201559602	3140134713
750	1	111500800	111505151	4352	DEL	3	N	ICE2,NANOG,RSC1A1	200427310	200427908	3130211713	500154003
751	1	62096989	62100284	3296	DEL	7	Y	RPL18	200427310	201556810	FAST34720Y
752	1	85290153	85298450	8298	DEL	4	Y	NANOG,RSC1A1	200427310
753	1	38774915	38776711	1797	DEL	3	N	NKAIN2	200427908	200428105	200521308	200523008	200626004	200631203	200720912	200820504	200933208	64630526
754	1	27198432	27205766	7335	DEL	1	N		200427908	200523408	200820708	200927006	571376007	576747012	FAST33361Y
755	1	69604394	69609962	5569	DEL	10	N	RPL18,NANOG	200427908	200428105	200523408	200523706	200524306	200528203	201513302	201527003	201544102
756	1	31262646	31269227	6582	DEL	7	N		200427908	200523706	200825705	200834106
757	1	147770363	147772012	1650	DEL	9	Y	ZNF236,NANOG,RSC1A1	200427908	200523008	200625409	200626004	200824011	200824012	200927206	200933208	201543707	280761713
758	1	174089683	174089973	291	DEL	4	N	LOC110257011,RSC1A1	200427908
759	1	16465091	16468039	2949	DEL	10	N	ZC3H12D	200428105
760	1	2301250	2302383	1134	DEL	1	Y	RPS6KA2	200428105	200931004	FAST33361Y
761	1	233315701	233321937	6237	DEL	1	Y	LOC102163669,RSC1A1	200428105	200523008	200523706	200933609
762	1	28260034	28261388	1355	DEL	3	N	PDE7B	200428204	200524508	200719208
763	1	29744533	29747057	2525	DEL	4	N	SGK1	200428204	200932410	201528604	280550413	63016115
764	1	7105996	7106263	268	DEL	3	N	PLG,SLC22A3	200428204
765	1	106197334	106318941	121608	MIX	5	N	WDR7,NANOG,RSC1A1	200428406
766	1	54611029	54611740	712	DUP	1	Y	RPL18	200428406
767	1	249520151	249522068	1918	DEL	1	N	RSC1A1	200428406	200820504	200932811
768	1	64688734	64690192	1459	DEL	1	Y	LOC102160801,RPL18,NANOG	200428406	200429709
769	1	12382410	12382643	234	DEL	3	N	CNKSR3	200428406	200524904	200630706	200719504	200720505	200824504	200927107	3140134713	62069368
770	1	70589086	70591586	2501	DEL	2	Y	RPL18,NANOG	200428406	200524904	200630706	200719504	200720505	200824504	200927107	3140134713	62069368
771	1	7844081	7845976	1896	DEL	9	N		200428406	200429709	3140134713	64630526
772	1	7832962	7846630	13669	DEL	9	N		200428504	200521308
773	1	13915965	13920828	4864	DEL	4	Y	SYNE1	118822010	200428504
774	1	110770903	110777673	6771	DEL	2	N	RORA,NANOG,RSC1A1	200428504	200523706
775	1	136297213	136300508	3296	DEL	2	N	NANOG,RSC1A1	200428504
776	1	473827	477639	3813	DEL	2	Y		200428504	200720308	200932811
777	1	15689246	15690796	1551	DEL	1	N		200428504	200521308	200626004	200718912	200820504
778	1	60995987	60997408	1422	DEL	3	N	LOC106508897,RPL18	200428504	200521308	200824011
779	1	37312251	37317428	5178	DEL	5	N	LOC110260189	200429709	200627806	200720007	200819704	200820008	200820408	200823108	200927006	200930810	200933509	201544102	59879518	63016115	FAST30077Z
780	1	47083713	47097171	13459	DUP	3	Y		200429709	200718912	200720912	200820504	200928405
781	1	36639865	36643328	3464	DEL	14	N	CENPW	200429709
782	1	13072576	13074133	1558	DEL	5	Y		200429709
783	1	29949074	29950126	1053	DEL	1	N		200430203	200528203
784	1	29950250	29952035	1786	DEL	1	N		200430203	201558001
785	1	43712457	43716143	3687	DEL	2	N	SLC35F1	106863002	116737012	200430203	200521308	200523706	200524508	200824011	200825705	201527003	201528604	201542308	201543707	201544001	201556603	280761713	59879518	FAST34720Y	FAST53648U
786	1	45680485	45682572	2088	DEL	2	Y	EYS	200430203
787	1	33610337	33617819	7483	DEL	18	N	ARHGAP18	200430203	200631203	200819905	200821601	200825705	200834106	201527312	201529301	3140134713	60278059	FAST35954X
788	1	153259147	153263190	4044	DEL	1	Y	DOK6,NANOG,RSC1A1	200430203	200719208
789	1	28649755	28652885	3131	DEL	11	N	AHI1	200521308
790	1	50060323	50063784	3462	DEL	2	Y	COL19A1	200521308	200720912	200932410
791	1	144880728	144880994	267	DEL	1	Y	NANOG,RSC1A1	200521308	200626004	200631203	200823605	200933208
792	1	83889024	83891607	2584	DEL	3	Y	RPL18,NANOG,RSC1A1	200522204	6150819115
793	1	90275085	90275353	269	DEL	5	Y	SENP6,NANOG,RSC1A1	200522204	200718805	200720007	200720606	200819704	200820206	200820504	200934309	201541912
794	1	69420601	69422985	2385	DEL	2	Y	RPL18,NANOG	200522204	200927206
795	1	24016494	24018269	1776	DEL	9	N		200522204	201542702	201544001	201556603	201557009	201558113	568349004	6150819115	64630526	64635058	FAST33361Y
796	1	75119138	75120834	1697	DEL	2	N	SESN1,RPL18,NANOG,RSC1A1	200522204
797	1	63734630	63738730	4101	DEL	11	Y	FHL5,RPL18,NANOG	200523008	200524508
798	1	47753878	47754243	366	DEL	1	Y		200523008
799	1	232584168	232585783	1616	DEL	2	N	LOC102167422,RSC1A1	200523008	200823603	500154003
800	1	37466478	37466758	281	DEL	1	N	LOC110260189	200523008	200524508
801	1	28230314	28230580	267	DEL	3	N	PDE7B,LOC106504354	200523008	200523408	201513503	3130211713	64630526
802	1	45658175	45659310	1136	DEL	2	Y	EYS	200523008
803	1	7482163	7482378	216	DEL	5	N		104004001	200523008	200524508	200720308	200824011	200927107	200931906	201556811
804	1	60685176	60686705	1530	DEL	1	N	RPL18	200523008	200524508
805	1	192282167	192283992	1826	DEL	8	N	RSC1A1	200523008	201556603
806	1	192284530	192284804	275	DEL	2	N	RSC1A1	200523008	200524508
807	1	96312985	96314514	1530	DEL	2	N	ST8SIA5,NANOG,RSC1A1	200523008
808	1	125449682	125449976	295	DEL	2	N	NANOG,RSC1A1	200523008
809	1	14401819	14402100	282	DEL	1	N	ESR1	200523008
810	1	32994152	32994436	285	DEL	1	N	TMEM200A	200523008
811	1	36118960	36120959	2000	DEL	1	Y		200523008	200524508
812	1	4175960	4176238	279	DEL	1	N		200523107	200526912	200821601	500154003
813	1	4505575	4505898	324	DEL	2	N		200523107	200524904	200631203	200718912	200820408	200821404
814	1	53940299	53943779	3481	DEL	4	N		200523107
815	1	148854513	148858572	4060	DEL	6	Y	LOC106509048,NANOG,RSC1A1	200523107	200933208	201529904
816	1	7342457	7365000	22544	DUP	1	N	SLC22A1	200523408
817	1	19362608	19364278	1671	DEL	3	Y	GRM1	200523408
818	1	195332112	195332374	263	DEL	1	Y	RSC1A1	200523408
819	1	19180786	19181300	515	DEL	1	N		200523408	200819704	200820008	201513212	201543707	201544102
820	1	22843839	22847789	3951	DEL	1	N		200523408	200524508
821	1	123748524	123749134	611	DEL	6	N	NANOG,RSC1A1	200523706
822	1	127785723	127785988	266	DEL	2	N	NANOG,RSC1A1	200523706
823	1	31622892	31623522	631	DEL	1	N		200523706	200926707	200930305	201528604	201541912	576747012	FAST30077Z
824	1	42996682	43000401	3720	DEL	1	N		200524107
825	1	1910088	1912219	2132	DEL	7	Y		200524107	200630706	200720505	200820504	200821601
826	1	39760968	39761216	249	DEL	1	N		200524107	200631203	200720007	200824504	200834106	200930810	201528604
827	1	48039240	48042260	3021	DEL	5	N		200524107	200524306
828	1	124600939	124601212	274	DEL	7	Y	NANOG,RSC1A1	200524306	500154003
829	1	12676645	12679571	2927	DEL	2	N	OPRM1	200524306	200524904	200727611	200834106	200926609	3140134713	483170006	62069368	FAST34720Y	FAST35954X
830	1	28027916	28030239	2324	DEL	2	N	PDE7B	200524306	280550413
831	1	19419834	19422821	2988	DEL	10	Y	GRM1	200524306
832	1	58738230	58738496	267	DEL	2	N	RPL18	200524306	201543206
833	1	92008069	92009061	993	DEL	1	N	NANOG,RSC1A1	200524306	200718805	200720606	200720912	200727611	200820504	200927206	200930305	3140134713	59879518	62069368
834	1	106101610	106423015	321406	MIX	2	Y	WDR7,NANOG,RSC1A1	200524508
835	1	119303724	119305743	2020	DEL	11	N	MYO5A,NANOG,RSC1A1	200524508
836	1	36430765	36431193	429	DEL	1	N	CENPW	200524508
837	1	37345277	37345556	280	DEL	1	N	LOC110260189	200524508
838	1	50086103	50086402	300	DEL	1	N	COL19A1	200524508
839	1	9052023	9052611	589	DEL	1	N	SYNJ2	200524508
840	1	16453491	16453785	295	DEL	1	N		200524508
841	1	36705276	36705851	576	DEL	1	N	LOC106508854	200524508
842	1	37372954	37373245	292	DEL	1	N	LOC110260189	200524508	3130211713
843	1	75329940	75330226	287	DEL	1	Y	C1H6orf183,RPL18,NANOG,RSC1A1	200524508
844	1	143454867	143460302	5436	DEL	2	N	NANOG,RSC1A1	200524508
845	1	178184026	178184338	313	DEL	1	Y	RSC1A1	200524508
846	1	198848916	198850685	1770	DEL	1	Y	RSC1A1	200524508
847	1	18692909	18694256	1348	DEL	1	N	LOC102160169	200524508
848	1	99616757	99617067	311	DEL	1	Y	MYO5B,NANOG,RSC1A1	200524508
849	1	126565993	126566279	287	DEL	1	N	SHF,NANOG,RSC1A1	200524508
850	1	115997813	115998074	262	DEL	1	N	NEDD4,NANOG,RSC1A1	200524508
851	1	2212372	2213121	750	DEL	1	Y	RPS6KA2	200524508
852	1	9187191	9187590	400	DEL	1	N	SNX9	200524508	200932811	201543206	483170006	64635058
853	1	54290182	54290462	281	DEL	1	N	LOC102157437,RPL18	200524508
854	1	73233091	73234234	1144	DEL	5	N	RPL18,NANOG	200524508	200821602	FAST33361Y
855	1	4018750	4019035	286	DEL	1	Y		200524508
856	1	15585836	15587925	2090	DEL	3	N	PLEKHG1	200524508
857	1	35989860	35990968	1109	DEL	1	Y	RSPO3	200524904	3140134713	574119010	FAST35954X
858	1	37209804	37210117	314	DEL	1	Y		200524904	200823603	200824011	200926609	200927206	200931004
859	1	2698343	2700694	2352	DEL	4	Y	LOC102157949	200524904	200626004
860	1	4670402	4673002	2601	DEL	6	N		200524904
861	1	127160382	127163869	3488	DEL	2	N	CASC4,NANOG,RSC1A1	200524904
862	1	121309827	121310628	802	DUP	1	Y	USP8,NANOG,RSC1A1	200526912	200819905	200931906
863	1	28617802	28619284	1483	DEL	1	N	AHI1	200526912	200626004	200718912	200719809	200721705	200819704	200834106	200926707	200933509	3140134713	FAST33361Y
864	1	12100988	12101550	563	DEL	3	Y	SCAF8	200526912
865	1	19787144	19842947	55804	DUP	11	N	EPM2A	200528203
866	1	114178871	114180633	1763	DEL	1	N	NANOG,RSC1A1	200528203	200627009	200820708	200825104	200924505	200926609	200930810
867	1	21308526	21310733	2208	DEL	1	N	PLAGL1	200528203
868	1	136517675	136525906	8232	DEL	7	N	ARHGAP11A,NANOG,RSC1A1	200625409	200626004	200719809	200821404	200823603	200823605	200924906	200925909	200927006	200927206	200930305	200932410	200933509	571376007	574119010
869	1	26245739	26247281	1543	DEL	1	N	ARFGEF3	200625409	200626004	200719809	200821404	200823603	200823605	200927206	200932410	200933509	3130211713	571376007	574119010
870	1	31858916	31859188	273	DEL	15	N	ENPP3	200718912	200821404	200927307
871	1	31859709	31862119	2411	DEL	12	N	ENPP3	116737012	200625409	200720606	200820008	200820206	200820504	200821404	200825705	200927107	200932410	200934309
872	1	12387450	12389453	2004	DEL	3	N	CNKSR3	200626508
873	1	37652415	37652689	275	DEL	11	N	HDDC2	200626508	200821803	200824509	200924505	200932811	64630526
874	1	93915365	93915664	300	DEL	1	N	NANOG,RSC1A1	200623005	200718808	200823603
875	1	42454928	42457596	2669	DEL	6	N		200623706	200819704	280761713
876	1	25848232	25848538	307	DEL	3	N	NHSL1	200625409	200721705	200823605	201543206	6150819115
877	1	17404113	17405106	994	DEL	3	N	SASH1	200625409	201542308
878	1	34116497	34118116	1620	DEL	5	N	LAMA2	200625409	200718912	200821009	200825104	200926609	200933509	201529301	201556811	64630526
879	1	67192557	67194828	2272	DEL	2	Y	RPL18,NANOG	200625409	200718912	201529301	201556811	64630526
880	1	195906799	195907093	295	DEL	9	N	LOC102166359,RSC1A1	200625409	200824011	200927206	200932410
881	1	195908079	195909200	1122	DEL	5	N	LOC102166359,RSC1A1	200625409
882	1	38020807	38022168	1362	DEL	4	N	NKAIN2	200625409	200720912	200927206
883	1	12077096	12077305	210	DEL	1	Y	SCAF8	200625409
884	1	16090811	16091801	991	DEL	3	Y	LOC106508817	200626004	200627806	200630706	200720912	200824011	200824509	200931906	200933208
885	1	75194405	75194832	428	DEL	1	N	CEP57L1,RPL18,NANOG,RSC1A1	200626004	200820504	200930305	200932410
886	1	3600029	3705212	105184	DUP	8	N		200626004
887	1	17077913	17078212	300	DEL	4	N	UST	200626004	200631203	200719809	200819704	200933609
888	1	27134617	27136256	1640	DUP	1	Y		200626004	200631203	200933208
889	1	3428457	3428872	416	DEL	5	N		200626004
890	1	90269856	90270120	265	DEL	3	Y	SENP6,NANOG,RSC1A1	200626004	200718912	200932811
891	1	16465919	16466202	284	DEL	1	N	ZC3H12D	200627806
892	1	20618078	20618353	276	DEL	3	N	UTRN	200627806	200718805	200719208	200924505	201529301	201529904	59879518
893	1	40096652	40102519	5868	DEL	1	N	SERINC1	200630706	200821601
894	1	61597607	61599298	1692	DEL	7	Y	RPL18	200630706
895	1	145017018	145018249	1232	DEL	2	Y	TJP1,NANOG,RSC1A1	200718805	200718912	200719208	200819704	200834106
896	1	19694249	19694509	261	DEL	1	N	SHPRH	200718805
897	1	20638563	20646623	8061	DEL	5	N	UTRN	200718808	200720912
898	1	17468029	17469917	1889	DEL	1	Y	SASH1	200718808	200719809
899	1	78065166	78083194	18029	DEL	2	N	LAMA4,RPL18,NANOG,RSC1A1	118822010	200631203	200727611	200819905	200820408	200821601	200926609	201513302	201526902	201541912	201542308	3130211713	FAST34720Y
900	1	14546801	14549781	2981	DEL	2	N	ESR1	200631203	200931906	200933208	201512802	201514007	201527003
901	1	8630347	8633178	2832	DEL	13	N	TMEM181	200631203
902	1	210299683	210305485	5803	DEL	6	Y	LOC102165580,RSC1A1	200631203	200933208
903	1	32999577	33001210	1634	DEL	1	N	TMEM200A	200631203
904	1	44170593	44171347	755	DUP	2	N	NUS1	200631203
905	1	7433205	7435411	2207	DEL	1	Y	IGF2R	200631203	200718912	200825705
906	1	76121506	76121801	296	DEL	1	N	WASF1,RPL18,NANOG,RSC1A1	200631203	200925909	200931906
907	1	2095709	2096501	793	DEL	3	Y	FGFR1OP	200631203	200834106	200930305	200930810
908	1	54201852	54204164	2313	DEL	3	N	LOC102157437,RPL18	200631203	200718912	200934309
909	1	124598092	124600732	2641	DEL	4	Y	NANOG,RSC1A1	200631203
910	1	13743133	13743967	835	DUP	3	Y	SYNE1	200631203	200820708
911	1	19930817	19931411	595	DEL	1	N		200631203
912	1	23032239	23032509	271	DEL	2	Y		200718912
913	1	29290152	29290877	726	DUP	1	N		200718912	200821009	200825104	200933509	64630526
914	1	80996419	80997517	1099	DEL	1	Y	RPL18,NANOG,RSC1A1	200718912	200819704	200924906	200927206
915	1	195909732	195910021	290	DEL	5	N	LOC102166359,RSC1A1	200718912
916	1	6432859	6434650	1792	DEL	4	N	PRKN	200927107
917	1	116896085	116897133	1049	DEL	1	N	NANOG,RSC1A1	200721705	200820708	200927107	FAST33361Y
918	1	272922758	272923061	304	DEL	1	N	ABO	104004001	200819905	200825104	200927107
919	1	115027916	115028703	788	DUP	4	N	TCF12,NANOG,RSC1A1	200927107
920	1	729167	731450	2284	DEL	4	Y		200932811
921	1	19787084	19787306	223	DEL	1	N		200821602	200932811	201542702
922	1	96663837	96664116	280	DEL	1	N	KATNAL2,NANOG,RSC1A1	200821601	200932410	200932811
923	1	116945713	116953205	7493	DEL	3	N	NANOG,RSC1A1	200821803	200932811
924	1	6284451	6288751	4301	DEL	3	Y	PRKN	200932811
925	1	39168237	39170557	2321	DEL	2	N		200721705
926	1	50483306	50484966	1661	DEL	1	N	COL9A1	200721705	200727611	571376007	FAST30077Z
927	1	200483688	200485025	1338	DEL	1	N	RSC1A1	200721705
928	1	214962194	214970452	8259	DEL	4	Y	RSC1A1	200821601
929	1	255138539	255138815	277	DEL	1	N	RSC1A1	200720308	200819905	200820708	200821601	483170006	FAST35954X
930	1	74925856	74927172	1317	DEL	1	Y	ARMC2,RPL18,NANOG,RSC1A1	200819905	200820708	200821601
931	1	40492891	40500231	7341	DEL	6	N		200821601	3140134713
932	1	40679920	40681033	1114	DEL	3	N	LOC102158650	200821601
933	1	16178392	16181371	2980	DEL	2	N	LRP11	200821601
934	1	30705087	30706198	1112	DEL	1	N		200720912	200820408	200821601	201513503
935	1	136256687	136256958	272	DEL	1	N	NANOG,RSC1A1	200821601	59879518	60278059	63016115
936	1	9181079	9183261	2183	DEL	4	Y	SNX9	200820504	200825705	3130211713	59879518	6150819115	63016115	64630526	64635058
937	1	74159290	74164249	4960	DEL	4	N	OSTM1,RPL18,NANOG	200825705
938	1	43248969	43251854	2886	DEL	8	N	MCM9	200719208	200825705	200924505	201513302	201544102	201556810	201558113	280761713
939	1	127452152	127453836	1685	DEL	1	N	FRMD5,LOC100739345,NANOG,RSC1A1	200825705
940	1	128936042	128939742	3701	DEL	8	N	ZNF106,NANOG,RSC1A1	200927206
941	1	66894896	66897298	2403	DEL	1	Y	LOC100515111,RPL18,NANOG	200824012	200825104	200927206	200930810
942	1	12050527	12050763	237	DEL	1	N	SCAF8	200719208	200933208
943	1	16148668	16148977	310	DEL	4	N	LRP11	200720912	200933208
944	1	99988659	99991851	3193	DEL	2	Y	SKA1,NANOG,RSC1A1	200727611
945	1	48770286	48775175	4890	DEL	2	N		200727611	200823108
946	1	154058073	154060676	2604	DEL	1	Y	LOC110257002,NANOG,RSC1A1	200719208	200824504
947	1	69015646	69017409	1764	DEL	2	Y	RPL18,NANOG	200719208
948	1	69060290	69060858	569	DUP	2	Y	RPL18,NANOG	200719208
949	1	39446866	39451772	4907	DEL	1	N	TRDN	200719208
950	1	177434126	177435131	1006	DUP	1	Y	MDGA2,RSC1A1	200719208	200820408	200824504	201529904	97711003	FAST35954X
951	1	23066868	23067313	446	DEL	1	Y		200719208
952	1	85353179	85355323	2145	DEL	6	Y	NANOG,RSC1A1	200719208
953	1	132309234	132309508	275	DEL	1	N	LOC110261468,NANOG,RSC1A1	200719208	200824504	200933609
954	1	132310162	132310435	274	DEL	1	N	LOC110261468,NANOG,RSC1A1	200819704	FAST30077Z
955	1	136420522	136421470	949	DEL	3	N	NANOG,RSC1A1	200819704	200924906	201543707
956	1	36641415	36641733	319	DEL	2	N	CENPW	200720007	200819704
957	1	56927050	56940561	13512	DEL	3	N	RNGTT,RPL18	200719504
958	1	120547430	120552221	4792	DEL	2	Y	CYP19A3,NANOG,RSC1A1	200719504	3140134713
959	1	8807151	8808691	1541	DEL	1	Y	TULP4	200719504
960	1	227313043	227314802	1760	DEL	2	Y	RSC1A1	200719504
961	1	28360058	28361027	970	DEL	1	N	PDE7B	200719809
962	1	13661779	13664207	2429	DEL	1	Y	MYCT1	200719809	576747012
963	1	263431279	263438928	7650	DEL	1	Y	RSC1A1	200719809
964	1	267604519	267606677	2159	DEL	2	N	RALGPS1,RSC1A1	200720007
965	1	50307905	50317903	9999	DEL	1	N	COL19A1	200720007
966	1	67145238	67147320	2083	DEL	1	Y	RPL18,NANOG	200720007	200820708	200930305
967	1	89549993	89551420	1428	DEL	1	Y	NANOG,RSC1A1	200720308
968	1	77390150	77398572	8423	DEL	3	N	REV3L,RPL18,NANOG,RSC1A1	200720505	3130211713	59879518	6150819115	97711003
969	1	51666292	51667991	1700	DUP	1	N		200720505
970	1	93289826	93290843	1018	DEL	5	N	NANOG,RSC1A1	200720505
971	1	89906786	89909305	2520	DEL	1	Y	IMPG1,NANOG,RSC1A1	116737012	200720505	201543206	63016115
972	1	89909720	89910142	423	DEL	1	Y	IMPG1,NANOG,RSC1A1	200720606
973	1	6563226	6571671	8446	DEL	4	N	PRKN	200720606
974	1	188410434	188413351	2918	DEL	1	Y	DAAM1,RSC1A1	200819905
975	1	28833015	28836647	3633	DEL	1	N	MYB	200819905
976	1	190125176	190126702	1527	DEL	1	N	RSC1A1	200819905
977	1	13702059	13703806	1748	DEL	1	Y		200820008	200934309	201514007
978	1	37507031	37508500	1470	DEL	1	N		200820504
979	1	527300	529607	2308	DEL	3	Y	ERMARD	200820504	201556811	483170006	500154003	568349004	6150819115
980	1	34073390	34101959	28570	DUP	1	N	LAMA2	200820504	201512802	201527312	6150819115
981	1	146750531	146769963	19433	DEL	6	Y	NANOG,RSC1A1	200820708
982	1	58757071	58759095	2025	DEL	4	N	RPL18	200820708	201513302	201543707
983	1	42230917	42231832	916	DUP	1	N	LOC106506546	200820708
984	1	75798587	75801071	2485	DEL	3	N	FIG4,RPL18,NANOG,RSC1A1	200820708
985	1	12778037	12779009	973	DEL	1	N		200821009
986	1	32887655	32888696	1042	DEL	1	N		200821009
987	1	59979993	59982123	2131	DEL	1	N	RPL18	200821009
988	1	24930921	24932340	1420	DEL	1	Y		200821101
989	1	68110035	68111429	1395	DEL	1	Y	GRIK2,RPL18,NANOG	200821602	201526512
990	1	15179085	15180278	1194	DEL	1	Y	MTHFD1L	200821602
991	1	3617594	3620392	2799	DEL	2	N		200821803
992	1	2025626	2026808	1183	DEL	1	Y	CCR6	200823108
993	1	54677552	54677849	298	DEL	1	N	RPL18	200823108	200933609
994	1	27808140	27809702	1563	DEL	1	Y	LOC106506526	200823108
995	1	22311316	22312995	1680	DEL	2	N	HIVEP2	200823108	568349004	FAST30077Z	FAST35954X
996	1	75514492	75515578	1087	DEL	1	Y	MICAL1,RPL18,NANOG,RSC1A1	200823108	201513212
997	1	47479457	47479703	247	DEL	4	Y		118822010	200823605	200933609
998	1	66417114	66419694	2581	DEL	2	Y	USP45,RPL18,NANOG	200823605
999	1	45123879	45124151	273	DEL	3	N	LOC102161201	200824012
1000	1	38189165	38190968	1804	DEL	1	N	NKAIN2,LOC102165447	200824012
1001	1	320932	322534	1603	DEL	1	Y		200824012
1002	1	31991833	31992137	305	DEL	1	N	MED23	200824012
1003	1	65710914	65711206	293	DEL	1	Y	LOC106508906,RPL18,NANOG	200824504
1004	1	65100538	65100835	298	DEL	1	Y	LOC102160801,RPL18,NANOG	200824504
1005	1	26387583	26387897	315	DEL	1	N		200824509	200927307
1006	1	80950831	80952705	1875	DEL	1	Y	RPL18,NANOG,RSC1A1	200824509
1007	1	6224906	6226239	1334	DEL	2	Y	PRKN	200825104
1008	1	3563353	3564490	1138	DEL	1	N		200834106
1009	1	66979077	66983041	3965	DEL	1	Y	RPL18,NANOG	200924906
1010	1	70611101	70615647	4547	DEL	1	N	RPL18,NANOG	200924906
1011	1	66037070	66039793	2724	DEL	1	Y	RPL18,NANOG	200924906
1012	1	155270858	155272306	1449	DEL	1	Y	NANOG,RSC1A1	200924906	201542308	483170006	500154003	568349004	571376007	574119010	6150819115	64630526	64635058
1013	1	14772390	14774002	1613	DEL	1	N		200924906	201526902	201527003	201527206	201529904	201542308	201542401	201542702	568349004	62069368	64635058	FAST34720Y	FAST53648U
1014	1	15750323	15752624	2302	DEL	10	N		200925909	201527206	201529301	201558113	3130211713	500154003	FAST33361Y
1015	1	2687774	2690639	2866	DEL	13	Y	LOC102157949	200928405
1016	1	174470622	174472943	2322	DEL	7	Y	LOC106509095,RSC1A1	200928405
1017	1	27489908	27490164	257	DEL	1	N	MAP3K5	106863002	200928405	201513212	201513302	6150819115
1018	1	265967647	265970111	2465	DEL	1	N	GAPVD1,RSC1A1	200928405	201543206
1019	1	104599719	104608152	8434	DEL	5	N	NANOG,RSC1A1	200930305	201529904
1020	1	2942913	2946413	3501	DEL	2	Y	LOC110256592	200930305
1021	1	47029492	47032188	2697	DEL	2	Y		200930305	201527206	201528604	201529904	483170006	574119010	FAST53648U
1022	1	15133676	15133937	262	DEL	1	N	LOC106508814	200930309	201541912	FAST30077Z	FAST53648U
1023	1	182462503	182466102	3600	DEL	7	N	RSC1A1	200930309
1024	1	22846688	22849342	2655	DEL	4	N		200930309
1025	1	27517793	27519354	1562	DEL	1	N	MAP3K5	200930810
1026	1	61890839	61899263	8425	DEL	1	Y	RPL18	200931906	201543206
1027	1	33605056	33606551	1496	DEL	1	N	ARHGAP18	200932410	201556603
1028	1	134926819	134928579	1761	DEL	2	N	NANOG,RSC1A1	200932410
1029	1	62340370	62348221	7852	DEL	2	Y	RPL18	200933509
1030	1	70504706	70505041	336	DEL	1	N	RPL18,NANOG	200933509
1031	1	54756357	54763628	7272	DEL	1	N	RPL18	200933509
1032	1	167435610	167438991	3382	DEL	1	N	NANOG,RSC1A1	200933509
1033	1	72946839	72949679	2841	DEL	1	N	RPL18,NANOG	200933609
1034	1	13765268	13770858	5591	DUP	1	Y	SYNE1	200934309
1035	1	132750765	132752447	1683	DEL	1	Y	RASGRP1,NANOG,RSC1A1	200934309
1036	1	1329304	1329888	585	DUP	1	Y	SMOC2	201512802	201541912	201542308	201557009	500154003
1037	1	41408486	41409029	544	DEL	1	Y		201512802	201513503	201526512	201544102	571376007	574119010	63016115	FAST53648U
1038	1	27610932	27615518	4587	DEL	5	N	MAP7	201512802	201512806
1039	1	53061780	53065446	3667	DEL	8	Y		201512802
1040	1	131448308	131451513	3206	DEL	2	N	GPR176,NANOG,RSC1A1	201512802
1041	1	10362636	10364204	1569	DEL	1	Y		201512806	3140134713
1042	1	19695037	19696502	1466	DEL	1	N	SHPRH	104004001	201512806	201558001
1043	1	237342586	237350427	7842	DEL	2	Y	MELK,RSC1A1	201513212	201542401
1044	1	94759977	94765397	5421	DEL	3	N	NANOG,RSC1A1	201513212
1045	1	140818577	140821518	2942	DEL	2	N	GABRB3,NANOG,RSC1A1	201513302	201558113	483170006	62069368	64635058
1046	1	10667699	10669576	1878	DEL	1	Y		106863002	118822010	201513302	201556810	201557009	201558113
1047	1	3570299	3578144	7846	DEL	5	N		104004001	201513302	201514007	201542308	201556810	201556811	201558113	62069368	64630526	97711003
1048	1	187973640	187994468	20829	DEL	6	N	ADAM32,RSC1A1	201513302
1049	1	3984199	3987194	2996	DEL	10	Y		201513302	201556811	500154003	62069368	64635058
1050	1	21961108	21961406	299	DEL	1	N	AIG1	201513302
1051	1	71438164	71440161	1998	DEL	5	N	RPL18,NANOG	201513503
1052	1	129017894	129021127	3234	DEL	1	N	LOC110261287,GANC,NANOG,RSC1A1	201513503
1053	1	48698483	48701524	3042	DEL	1	Y		201514007
1054	1	136696928	136697191	264	DEL	1	N	FMN1,NANOG,RSC1A1	201514007
1055	1	154122277	154126057	3781	DEL	1	Y	NANOG,RSC1A1	104004001	201514007	201558001
1056	1	47785997	47789111	3115	DEL	1	Y		201514007	201528604	280761713
1057	1	16710770	16718108	7339	DEL	3	N		201526512
1058	1	50970275	50974294	4020	DEL	3	Y	B3GAT2	201526902
1059	1	88915398	88923852	8455	DEL	1	Y	NANOG,RSC1A1	201526902	201543707	FAST34720Y
1060	1	75323422	75323725	304	DEL	1	Y	C1H6orf183,RPL18,NANOG,RSC1A1	201527003	201527206	FAST34720Y	FAST53648U
1061	1	96165209	96165452	244	DEL	3	N	LOXHD1,NANOG,RSC1A1	201527003
1062	1	36763477	36822854	59378	DEL	4	Y		201527003	201528604	201529301	64635058
1063	1	61930270	61932952	2683	DEL	1	Y	RPL18	201527206	FAST34720Y
1064	1	61933289	61940718	7430	DEL	4	Y	RPL18	201527206	201527312	201542308	201542702	62069368
1065	1	80582871	80584576	1706	DEL	2	Y	RPL18,NANOG,RSC1A1	201527206
1066	1	1700544	1702425	1882	DEL	5	Y		201527206	59879518
1067	1	53450100	53464435	14336	DEL	1	Y		201527206
1068	1	155155391	155156319	929	DEL	2	Y	NANOG,RSC1A1	201527312	576747012
1069	1	53199111	53200405	1295	DEL	1	Y		201527312	201541912
1070	1	133690857	133693599	2743	DEL	2	N	NANOG,RSC1A1	201528604	201543206
1071	1	66579387	66582041	2655	DEL	2	Y	LOC100514932,RPL18,NANOG	201528604	201529301	201529904
1072	1	113891235	113894908	3674	DEL	2	N	NANOG,RSC1A1	201528604	201541912	201543707	280761713
1073	1	13228598	13232238	3641	DEL	3	Y		201528604
1074	1	25834057	25835025	969	DEL	4	N	NHSL1	201528604	280761713	59879518
1075	1	23944664	23945940	1277	DEL	1	N		201528604
1076	1	148839939	148840200	262	DEL	3	Y	LOC106509048,NANOG,RSC1A1	201528604
1077	1	186011336	186014477	3142	DEL	1	Y	RSC1A1	201528604	483170006	59879518	62069368	63016115
1078	1	106322638	106326507	3870	DEL	1	N	WDR7,NANOG,RSC1A1	201528604
1079	1	840707	852544	11838	DEL	5	Y		201529301
1080	1	47694783	47698101	3319	DEL	1	Y		201529301
1081	1	114452926	114459125	6200	DEL	1	N	CGNL1,NANOG,RSC1A1	201529301	3130211713	FAST33361Y
1082	1	153272006	153274020	2015	DEL	1	Y	DOK6,NANOG,RSC1A1	201529301	201544102
1083	1	162995012	162997558	2547	DEL	3	Y	ATP8B1,NANOG,RSC1A1	201529301	63016115
1084	1	163458571	163461185	2615	DEL	2	Y	DPP8,NANOG,RSC1A1	201529301	201544001	59879518
1085	1	106318692	106606981	288290	DUP	2	Y	WDR7,LOC102164252,NANOG,RSC1A1	201529301	201556603	201559602	280761713	59879518
1086	1	51972588	51976170	3583	DEL	3	N	RIMS1	201529301
1087	1	7064655	7066367	1713	DEL	5	N	PLG	201529904
1088	1	56222818	56292392	69575	DEL	1	Y	RPL18	201529904
1089	1	44365009	44365337	329	DEL	1	N	DCBLD1	201529904
1090	1	14844209	14846941	2733	DEL	1	N	RMND1	201541912
1091	1	201277493	201278463	971	DEL	1	Y	RSC1A1	201541912	62069368
1092	1	26164965	26166454	1490	DEL	1	N	ARFGEF3	201542308	201542401	201543707	201544001	280550413	FAST30077Z
1093	1	20292955	20296186	3232	DEL	2	N		106863002	201542702	280570313	59879518	97711003
1094	1	72803418	72805785	2368	DEL	6	N	RTN4IP1,RPL18,NANOG	201542702	201558001	500154003	576747012	62069368	64630526	64635058
1095	1	121712655	121719897	7243	DEL	5	N	ATP8B4,NANOG,RSC1A1	106863002	201542702
1096	1	234726966	234734275	7310	DEL	7	N	RSC1A1	201542702
1097	1	131633840	131663730	29891	DUP	2	N	FSIP1,NANOG,RSC1A1	201543206
1098	1	84698618	84703541	4924	DEL	1	Y	NANOG,RSC1A1	201543206	FAST33361Y	FAST35954X
1099	1	243769692	243774710	5019	DEL	1	N	RSC1A1	201543206	201544102
1100	1	9598969	9604942	5974	DEL	3	N	ZDHHC14	201543206	574119010
1101	1	125624538	125634377	9840	DEL	2	N	NANOG,RSC1A1	201543707
1102	1	13248044	13252067	4024	DEL	2	Y		201543707
1103	1	28442424	28445440	3017	DEL	1	N		201543707	201556810
1104	1	72750546	72752020	1475	DEL	1	N	CRYBG1,RPL18,NANOG	201544001	59879518
1105	1	20542106	20544972	2867	DEL	2	N	UTRN	201544001
1106	1	11493995	11495645	1651	DEL	2	N	NOX3	201544001
1107	1	27744673	27745050	378	DEL	1	Y	MAP7	201544102	280570313
1108	1	136518996	136520096	1101	DEL	1	N	ARHGAP11A,NANOG,RSC1A1	201544102	3130211713	3140134713	483170006	500154003	574119010	62069368	64630526	64635058	FAST34720Y
1109	1	31015991	31018019	2029	DEL	2	Y	VNN1	201544102	280761713
1110	1	85844036	85856487	12452	DEL	10	Y	BCKDHB,NANOG,RSC1A1	201544102	201558001	201558113
1111	1	118128168	118140568	12401	DEL	2	N	WDR72,NANOG,RSC1A1	201544102	201558001	201558113
1112	1	182455975	182456239	265	DEL	3	N	RSC1A1	201544102
1113	1	182461245	182461539	295	DEL	3	N	RSC1A1	201556603	201559602	3130211713	6150819115	97711003
1114	1	135858498	135866240	7743	DEL	1	Y	DPH6,NANOG,RSC1A1	201556603	FAST33361Y
1115	1	43567192	43571491	4300	DEL	5	N		201556603	201557009	201558113	568349004	6150819115	64630526	64635058	FAST33361Y
1116	1	21648609	21649478	870	DEL	2	N	PHACTR2	201556810	201556811	483170006
1117	1	63732032	63733783	1752	DEL	8	Y	FHL5,RPL18,NANOG	201556811
1118	1	33727229	33730520	3292	DEL	3	N		201556811	60278059
1119	1	188715951	188720248	4298	DEL	1	N	RTN1,RSC1A1	201556811
1120	1	50559862	50565991	6130	DEL	2	N		201557009
1121	1	55385289	55390688	5400	DEL	1	N	RPL18	201557009
1122	1	13615788	13619133	3346	DEL	1	Y	VIP	201558001
1123	1	32860410	32863462	3053	DEL	1	N		201558001
1124	1	60210116	60212137	2022	DEL	1	Y	RPL18	201558113	500154003	568349004	FAST35954X
1125	1	126702147	126704071	1925	DEL	1	N	NANOG,RSC1A1	201559602	483170006
1126	1	11486696	11490571	3876	DEL	4	N	NOX3	59879518	60278059
1127	1	53018325	53023266	4942	DEL	2	Y	DDX43	60278059
1128	1	27213272	27218603	5332	DEL	2	N		60278059
1129	1	70353948	70356017	2070	DEL	1	Y	RPL18,NANOG	60278059
1130	1	45662348	45665877	3530	DEL	1	Y	EYS	60278059
1131	1	95260286	95261927	1642	DEL	1	N	SLC14A2,NANOG,RSC1A1	63016115	97711003
1132	1	32265190	32272010	6821	DEL	1	Y	AKAP7	63016115
1133	1	18980908	18983477	2570	DEL	2	N	ADGB	63016115
1134	1	77587358	77590699	3342	DEL	1	N	FYN,RPL18,NANOG,RSC1A1	63016115
1135	1	60185936	60187516	1581	DEL	1	Y	RPL18	97711003
1136	1	39931639	39934805	3167	DEL	1	N	PKIB	104004001
1137	1	17886705	17889846	3142	DEL	1	N	SAMD5	104004001
1138	1	59990141	59991314	1174	DEL	1	N	RPL18	106863002
1139	1	51678518	51681112	2595	DEL	1	N		106863002
1140	1	12694561	12767393	72833	DEL	1	N	OPRM1	106863002
1141	1	10429422	10432290	2869	DEL	1	Y		106863002
1142	1	10969016	10999377	30362	DEL	1	Y		116737012
1143	1	21857361	21858315	955	DEL	1	N	LOC110256604	116737012
1144	1	101665708	101669230	3523	DEL	1	N	DCC,NANOG,RSC1A1	116737012
1145	1	85362485	85363806	1322	DEL	1	Y	NANOG,RSC1A1	116737012
1146	1	116090477	116096274	5798	DEL	1	N	NANOG,RSC1A1	118822010	3130211713	571376007
1147	1	47442024	47443760	1737	DEL	1	Y		127044008	500154003
1148	1	84362283	84370511	8229	DEL	3	Y	RPL18,NANOG,RSC1A1	127044008	62069368	64630526
1149	1	31103259	31105275	2017	DEL	2	Y	TAAR5	280550413
1150	1	154969993	155107233	137241	DUP	3	Y	LOC106509055,NANOG,RSC1A1	280550413
1151	1	167024287	167027368	3082	DEL	1	N	GLCE,NANOG,RSC1A1	280570313
1152	1	82375021	82376073	1053	DEL	1	Y	LGSN,RPL18,NANOG,RSC1A1	280570313
1153	1	248303145	248304949	1805	DEL	1	Y	RSC1A1	280761713
1154	1	42304211	42304462	252	DEL	1	N	LOC106506546	280761713
1155	1	22275464	22277046	1583	DEL	1	N	HIVEP2	FAST30077Z
1156	1	22277991	22280704	2714	DEL	1	N	HIVEP2	FAST30077Z
1157	1	151880712	151882736	2025	DEL	1	Y	NANOG,RSC1A1	FAST30077Z
1158	1	270816767	270817061	295	DEL	1	N	ABL1	FAST30077Z
1159	1	35940327	35941890	1564	DEL	1	Y		FAST53648U
1160	1	20931815	20933724	1910	DEL	1	N	UTRN	FAST53648U
1161	1	5184382	5185370	989	DEL	1	N	PACRG	FAST53648U
1162	1	2464078	2465003	926	DEL	1	Y	RPS6KA2	62069368
1163	1	8730190	8730423	234	DEL	1	N	TULP4	62069368	64635058
1164	1	63567530	63571877	4348	DEL	1	Y	RPL18,NANOG	62069368
1165	1	7508164	7511178	3015	DEL	2	N		62069368
1166	1	107404946	107410444	5499	DEL	1	N	ZNF609,NANOG,RSC1A1	62069368
1167	1	18821499	18821805	307	DEL	1	Y	LOC102160169	64630526
1168	1	8301574	8303613	2040	DEL	1	N		64630526
1169	1	211655934	211672506	16573	DEL	1	N	RSC1A1	64630526
1170	1	234709134	234711441	2308	DEL	1	N	RSC1A1	64630526
1171	1	18915729	18917170	1442	DEL	1	N	ADGB	64630526
1172	1	145512727	145515831	3105	DEL	1	Y	PCSK6,NANOG,RSC1A1	64630526	64635058
1173	1	4903241	4905071	1831	DEL	1	N		64635058
1174	1	112789010	112791944	2935	DEL	2	Y	MYO1E,NANOG,RSC1A1	64635058
1175	1	39267901	39271191	3291	DEL	1	N	TRDN	64635058
1176	1	53155479	53157554	2076	DEL	1	Y	LOC100622980	64635058
1177	1	132552747	132556615	3869	DEL	1	N	NANOG,RSC1A1	483170006
1178	1	4674759	4676068	1310	DEL	1	N		483170006
1179	1	200311636	200319586	7951	DEL	1	N	RSC1A1	483170006
1180	1	17841281	17841563	283	DEL	1	N		483170006
1181	1	17841819	17842128	310	DEL	1	N		483170006
1182	1	53828666	53830001	1336	DEL	1	N		483170006
1183	1	55597996	55602052	4057	DEL	1	N	RPL18	483170006	500154003	571376007
1184	1	1365442	1365648	207	DEL	1	Y		500154003
1185	1	62874318	62898970	24653	DEL	3	Y	MANEA,RPL18	500154003
1186	1	96599614	96606883	7270	DEL	1	N	KATNAL2,NANOG,RSC1A1	500154003
1187	1	162075445	162078626	3182	DEL	1	Y	MALT1,NANOG,RSC1A1	500154003
1188	1	52206061	52208682	2622	DEL	1	N	RIMS1	500154003
1189	1	7446104	7449687	3584	DEL	1	N	IGF2R	500154003
1190	1	49017257	49019256	2000	DEL	1	Y	ADGRB3	500154003
1191	1	40624177	40626411	2235	DEL	1	N	LOC110260218	568349004
1192	1	53797829	53798112	284	DEL	1	N		568349004
1193	1	11743347	11746210	2864	DEL	1	N	TIAM2	568349004	FAST33361Y
1194	1	194251210	194252190	981	DEL	1	N	SYNE2,RSC1A1	571376007
1195	1	84898685	84902767	4083	DEL	2	Y	LOC110260709,NANOG,RSC1A1	571376007
1196	1	42711937	42712203	267	DEL	1	N		3140134713	571376007
1197	1	113681358	113690698	9341	DEL	1	N	LOC102158936,NANOG,RSC1A1	574119010
1198	1	85939422	85941440	2019	DEL	2	Y	BCKDHB,NANOG,RSC1A1	574119010
1199	1	174203976	174207492	3517	DEL	1	Y	LOC110257011,RSC1A1	3140134713	576747012	FAST33361Y
1200	1	48951263	48953085	1823	DEL	1	N	ADGRB3	576747012
1201	1	256064702	256068581	3880	DEL	3	N	RSC1A1	576747012
1202	1	15140161	15141351	1191	DEL	1	N	LOC106508814,MTHFD1L	576747012	FAST33361Y	FAST35954X
1203	1	20112103	20113417	1315	DEL	1	N		576747012
1204	1	29373563	29376497	2935	DEL	3	Y	LOC110260032	576747012
1205	1	5892930	5894764	1835	DEL	1	Y	PRKN	576747012
1206	1	182638794	182640729	1936	DEL	1	N	LOC106509109,RSC1A1	576747012
1207	1	33833607	33834719	1113	DEL	1	N	LAMA2	576747012
1208	1	33835499	33836626	1128	DEL	1	N	LAMA2	3130211713
1209	1	39817372	40029300	211929	DEL	1	N	SMPDL3A,FABP7,LOC100738404,PKIB,LOC102157594	3130211713
1210	1	32036160	32037510	1351	DEL	1	N	LOC106508846	3130211713
1211	1	50194158	50196179	2022	DEL	1	N	COL19A1	3130211713
1212	1	54354064	54355778	1715	DEL	1	N	LOC102157437,RPL18	3130211713	FAST33361Y
1213	1	40354476	40356632	2157	DEL	1	N		3130211713
1214	1	152975263	152975525	263	DEL	2	Y	CD226,NANOG,RSC1A1	3140134713
1215	1	70558194	70560045	1852	DEL	1	N	RPL18,NANOG	3140134713
1216	1	103856790	103859427	2638	DEL	1	N	STARD6,NANOG,RSC1A1	3140134713
1217	1	8449	8651	203	DEL	1	N	TBP	6150819115
1218	1	44814406	44816436	2031	DEL	1	N	RFX6	6150819115
1219	1	44382235	44384098	1864	DEL	1	N		6150819115
1220	1	70564055	70565340	1286	DEL	1	N	RPL18,NANOG	FAST33361Y
1221	1	57721962	57724007	2046	DEL	1	N	MDN1,RPL18	FAST33361Y
1222	1	31041331	31042909	1579	DEL	1	Y	TAAR1	FAST33361Y
1223	1	59514249	59514548	300	DUP	1	N	RPL18	FAST33361Y
1224	1	9736621	9738774	2154	DEL	1	N		FAST33361Y
1225	1	121455752	121458073	2322	DEL	1	Y	GABPB1,NANOG,RSC1A1	FAST35954X
1226	1	6224164	6224456	293	DEL	1	Y	PRKN	FAST35954X
1227	1	39487070	39490378	3309	DEL	1	N	TRDN	FAST35954X
1228	1	130943823	130945395	1573	DEL	1	N	DISP2,NANOG,RSC1A1	FAST35954X
1229	1	84613902	84617098	3197	DEL	1	Y	NANOG,RSC1A1	FAST35954X
1230	1	101269855	101275320	5466	DEL	1	Y	NANOG,RSC1A1	199590090	199690016	199890099
1231	1	29839430	29842298	2869	DEL	1	N	SLC2A12	199590090
1232	2	34019604	34021936	2333	DEL	3	Y	LDHB,ANO3	106863002	116737012	118822010	127044008	199590090	199690232	199790081	199790201	200090067	200422804	200427302	200428204	200430203	200528203	200720505	200819704	200821009	200825705	200932410	201512806	201513212	201513302	201513503	201526902	201527312	201528604	201542308	201544001	201556603	201557009	201558001	201559602	280761713	3130211713	500154003	60278059	62069368	63016115	97711003	FAST33361Y	FAST34720Y
1233	2	125090790	125097309	6520	DEL	1	N		104004001	106863002	118822010	199590090	199590673	199691212	199790081	199790143	199890099	199890402	199890871	199967505	199990098	199992411	200028206	200090973	200418906	200420605	200424608	200426001	200427310	200427908	200428406	200428504	200429709	200523706	200524306	200524904	200622604	200623706	200631203	200721705	200821101	200824012	200827705	200925909	200930309	200932811	200933509	201513302	201514007
1234	2	126521635	126529145	7511	DEL	42	N		116737012	199590090	199590673	199790081	199790201	199790341	199890871	200422804	200426201	200524904	200630706	200631203	200718805	200719208	200719809	200720308	200721705	200819905	200925909	200928405	200931004	200933509	200933609	201512802	201514007	201526902	201527003	201542702	201556811	3130211713	3140134713	60278059	FAST53648U
1235	2	133548768	133556261	7494	DEL	59	N	LYRM7	199590172	199590673	200720007	200930810	201513212	201513302	201513503	201527003	201527206	201542308	201542401	201542702	201543707	201544001	201544102	201558001	201559602	280550413	280570313	280761713	483170006	576747012	62069368	64635058	FAST34720Y
1236	2	144006671	144010450	3780	DEL	33	Y		104004001	199590172	199590201	200419203	200420605	200421001	200422304	200422804	200427302	200427908	200428105	200428204	200430203	200522204	200526912	200623706	200720505	200821601	200823603	200825705	200834106	200925909	200927206	200927307	200934309	201514007	201527312	201528604	201529904	201542308	201543206	201543707	201544001	201556810	574119010
1237	2	19534477	19539214	4738	DEL	25	Y	LDHB	116737012	199590172	200524107	200720007	200819704	200821601	200825705	201512802	201513212	201528604	201529904	201556810	201558001
1238	2	36869287	36872359	3073	DEL	35	Y	LDHB,GAS2	106863002	116737012	127044008	199590172	199590201	199690016	199790081	199790341	199890402	200419203	200420107	200422304	200422804	200425606	200427310	200428204	200523107	200524107	200720007	200819704	200820008	200823603	200825705	200924906	200927206	201512802	201512806	201513212	201513302	201513503	201514007	201527206	201528604	201529301	201542308	201542401	201544001	201556810	201558113	571376007	60278059
1239	2	50231523	50239528	8006	DEL	13	N	LDHB	106863002	127044008	199590172	199590673	199690016	199690232	199691212	199790081	199790201	199890402	200420605	200524107	200924906	201527206	201541912	201542308	201542401	201543206	201557009	280550413	280570313	280761713	571376007	59879518	60278059	97711003	FAST30077Z	FAST34720Y	FAST53648U
1240	2	54001690	54036105	34416	DEL	43	Y	LOC100514452	116737012	199590172	200422804	200425606	200825705	200925909	201513212	201529301	201556810	97711003
1241	2	56590278	56593881	3604	DEL	29	Y		116737012	118822010	199590172	199692650	200090056	200419203	200420605	200421001	200422804	200428105	200428204	200522204	200720007	200720505	200819704	200821601	200823603	200825705	200924505	200924906	200927006	200927206	201513212	201527003	201527206	201556603	201556810	201556811	201557009	62069368	FAST34720Y
1242	2	56596190	56600920	4731	DEL	10	Y		104004001	116737012	118822010	199590172	199590201	199590673	199790081	199790143	199790201	199790341	199890871	200028206	200090056	200090063	200418906	200420605	200421001	200425606	200427310	200427908	200429709	200521308	200523408	200524306	200528203	200627806	200630706	200631203	200720308	200720912	200820504	200820708	200821009	200821601	200823108	200825705	200834106	200924505	200926609	200927206	200928405
1243	2	83713002	83719660	6659	DEL	31	N		116737012	118822010	127044008	199590172	199690016	199690232	199968602	200024104	200090056	200925909	200926609	201513212	201557009	280550413	280761713	3130211713	568349004
1244	2	107436864	107441940	5077	DEL	71	Y		118822010	199590172	199690232	199691212	199790341	200419203	200422804	200425606	200524107	200720007	200819704	200820008	200820206	200821601	200825705	201513212	201541912	201542308	201542401	201543707	201544001	201556603	201558001	201559602	483170006	97711003
1245	2	117548677	117551600	2924	DEL	17	Y	NREP	199590172	199590201	200422804	200720606	200927107	200930810	201544102	201556603	571376007	59879518	97711003
1246	2	124387180	124392799	5620	DEL	26	N	PRR16,LOC110259454	199590172	199590201	199790201	200025104	200422304	200422804	200524508	200630706	200720505	200720606	200820708	200821601	200930810	201544102	201556603	201558001	59879518	97711003	FAST30077Z
1247	2	132848398	132848651	254	DEL	11	N	LOC110259475	199590201	199790341	199890871	199968602	200418906	200422304	200424608	200425606	200523408	200523706	200626508	200719208	200720007	200727611	201526512	201527312	201529301	201544102	201556603	201558001	201558113	280550413	280761713	568349004	574119010	62069368	63016115	64635058
1248	2	132808008	132855009	47002	DEL	19	N	LOC110259475	199590201	200523107	200526912	200718805	200719208	200820504	200821803	200823605
1249	2	12068530	12071106	2577	DEL	28	Y		199590201	199890099	200090989	200418906	200522204	200523107	200523408	200719208	201514007	201527312	201541912	201544001	571376007
1250	2	27622545	27626734	4190	DEL	8	N	LDHB,HIPK3	199590201	200420107	200422804	200427302	200427908	200523107	200719208	200821601	200823603	200925909	200927206	201513503	201514007	201528604	201542308	201544001	574119010	FAST30077Z	FAST53648U
1251	2	33674564	33682706	8143	DEL	13	N	LDHB,ANO3	116737012	118822010	127044008	199590201	199590673	199690232	199691212	200090056	200090063	201541912	201557009	571376007	97711003
1252	2	34978920	34982688	3769	DEL	19	Y	LDHB,LUZP2	118822010	199590201	199992411	200090067	200090989	200419203	200420107	200422804	200424601	200425501	200425606	200426001	200428204	200522204	200523008	200523706	200524107	200524904	200718805	200718808	200720606	200924906	200927107	200934309	201512802	201528604	201529904	201542702	201543206	280550413	3140134713	568349004	576747012	60278059	6150819115	64630526	64635058	FAST33361Y	FAST35954X
1253	2	56826658	56835778	9121	DEL	13	N		199590201	200420107	200421001	200422304	200428204	200428406	200523008	200523107	200823108	200823603	200824011	200927107	200930309	200930810	200931906
1254	2	108148216	108155833	7618	DEL	39	N		199590673	199790143	199890871	199992411	200090067	200428105	200428504	200523706	200626508	201544001	FAST30077Z
1255	2	130503127	130510427	7301	DEL	15	Y		199590673	199924002	199931502	200422804	200424601	200426201	200428406	200524107	200718912	200720606	200927206	200928405	200930309	200932410	200933609	201514007	201528604	201542702	201558001	500154003	568349004	574119010	97711003
1256	2	23003253	23006295	3043	DEL	11	Y	LDHB	199590673	199790201	199890871	199924002	199931502	199967004	199990098	200090063	200090973	200090989	201544102
1257	2	23320158	23323852	3695	DEL	23	Y	LDHB	199590673	201512802	201544001
1258	2	67139058	67147469	8412	DEL	11	N		199590673	199691212	199890402	199890871	199990098	200028206	200427302	200523008	200524306	200931906	201527003
1259	2	88704946	88707092	2147	DEL	3	N		199590673	199691212	199890402	201542401
1260	2	103954075	103956892	2818	DEL	11	N	LOC106509506	127044008	199590673	199691212	199890871	199961002	199965205	199967505	199968602	200023003	200026905	200028206	200090063	200424608	200425501	200428105	200428204	200430203	200522204	200523008	200524306	200524508	200719809	200834106	200925909	200926609	200927307	201526902	201541912	201542308	201543707	201556603	201556811	201557009	3140134713	483170006	568349004	571376007	574119010	64630526	64635058
1261	2	105484897	105487527	2631	DEL	4	Y		199590673	199691212	200721705	200727611	200823605	201527206	201529301	FAST34720Y	FAST53648U
1262	2	105546593	105554655	8063	DEL	40	Y		104004001	106863002	199590673	199692650	199790341	200820708	200933609	201512802	201513503	201527206	201527312	201542308	201557009	201558001	201558113	483170006
1263	2	128410156	128413457	3302	DEL	9	Y	LOC102158243	199690016
1264	2	149603404	149606855	3452	DEL	16	N	LOC396905	199690016	200420605	200427302	200427908	200428105	200924505	201527312
1265	2	32132369	32135176	2808	DEL	1	N	LDHB,METTL15	199690016	199790341	199890402	201541912	201542401	201543707	201558113	483170006	574119010
1266	2	37197366	37199931	2566	DEL	7	Y	LDHB,ANO5	199690232	199691212	199790143	199790201	199890099	199990098	199990325	200025104	200037403	200090063	200090067	200090973	200090989	200418906	200425606	200426904	200428105	200428406	200521308	200523706	200524306	200526912	200626004	200719809	200720606	200825705	200924906	200927206	201513212	201542702	201556603	500154003	571376007
1267	2	102180698	102184836	4139	DEL	9	Y	ARSK	199691212	200424601	200523408
1268	2	149425522	149432791	7270	DEL	33	N		199691212	199890402	200419203	200424601	200425501	200522204	200523008	200524107	200719208	200719504	200720007	200820206	200924906	200930305	201513503	201527312	500154003	568349004
1269	2	120295914	120303541	7628	DEL	3	N	COMMD10	106863002	118822010	199691212	199790201	199890099	200025104	200090063	200427310	200524107	200524306	200524508	200630706	200720505	201529904	201543707	201544102	280570313	574119010	FAST53648U
1270	2	122266844	122267136	293	DEL	18	Y		199691212	199790143	199790201	199990325	200090067	200090973	200425606	200428406	200521308	200523706	200524306	200719809	200720606	200825705	200924906	200927206
1271	2	127718402	127721732	3331	DEL	19	N		104004001	199692650	200027202	200427908	200428504	200430203	200523408	200819704	200821803	200825705	200834106	201541912	201543206	201556810
1272	2	149425016	149425297	282	DEL	16	N		106863002	199692650	199790081	200428406	200719208	200825705	201512806	201513212	201526902	201527003	201528604	201544102	201556603	280550413	59879518	63016115	FAST34720Y	FAST53648U
1273	2	38136320	38143624	7305	DEL	14	Y	LDHB,NELL1	199790081	199790201	199890402	200422304	200427302	200523008	200719504	200727611	200824509	200827705	200927307	200931906	201527312	201542308	201542401	280570313	574119010	60278059
1274	2	136099566	136157849	58284	DEL	18	Y	LOC110259480	106863002	116737012	118822010	199790081	199990325	199992411	200419203	200420107	200422804	200425606	200426201	200428504	200523408	200524904	200626207	200630706	200631203	200718805	200718912	200720007	200720308	200819704	200819905	200820206	200820504	200820708	200821101	200821601	200825104	200825705	200927107	200927206	200928405	201513302	201513503	201514007	201526512	201528604	201529301	201542702	201543206
1275	2	72142399	72150655	8257	DEL	18	Y		199790143	199790201	200090067	200427302	200524306	200625409	201556811	201558113	62069368
1276	2	105606244	105610261	4018	DEL	49	Y		104004001	199790143	199924002	199990098	200023003	200025104	200028206	200091122	200420605	200424601	200427310	200430203	200523408	200524107	200524508	200623005	200627009	200819704	200819905	200820708	200821601	200823605	200834106	200928405	201529301	201529904	483170006	FAST53648U
1277	2	103844786	103847892	3107	DEL	9	N	LOC106509506	199790201	200523008
1278	2	104758360	104766591	8232	DEL	28	N	LOC106509506	199790201	200421001
1279	2	106230577	106232990	2414	DEL	2	Y		199790341	200626004	200931906	200932410	200933208	201528604	201529301	201559602	63016115	64635058	FAST30077Z
1280	2	122646034	122647931	1898	DEL	2	Y		199790341	200823603	200925909	200930305	200930810	200931004	200932410	200933208	201528604	201529301	201556811
1281	2	12978525	12982395	3871	DEL	11	Y	LOC110259547	104004001	199790341	201514007
1282	2	15048055	15050906	2852	DEL	11	Y	LDHB,PTPMT1	199790341	201542401
1283	2	53817191	53819263	2073	DEL	3	Y		104004001	116737012	199790341	200422804	200427310	200720007	200819704	200820008	200820206	200825705	201513212	201514007	201529904	201544001	201556810	201558001	97711003
1284	2	53819149	53822611	3463	DEL	2	Y		104004001	199790341	200420605	200428406	200524306	200524508	200630706	200720505	200930810	200931004	201527003	201527206	201541912	FAST34720Y
1285	2	55871948	55875080	3133	DEL	17	Y		199790341	200524306
1286	2	100904813	100918749	13937	DEL	14	N		199890099	200090989	200420107	200430203	200523408	200720308	64635058
1287	2	111863063	111863935	873	DEL	2	Y		104004001	199890099	199924002	199927206	199990325	199992411	200028301	200032302	200090067	200090973	200090989	200091122	200419203	200422304	200422804	200424601	200425501	200425606	200426001	200428204	200522204	200523107	200523706	200524107	200524904	576747012	60278059	64630526	64635058	FAST30077Z
1288	2	34391833	34394466	2634	DEL	7	Y	LDHB,LOC102166247	199890402	200028301	200033702	200034604	200037403	200041704	200419203	200426904	200430203	200523008	200524508	280570313
1289	2	108163522	108172454	8933	DEL	30	N		106863002	199890402	200027202	200428204	200523408	200524508	200934309	280570313
1290	2	24199250	24205062	5813	DEL	12	Y	LDHB	199890402	199927206	200033802	200418906	200422304	200424601	200425501	200427908	200428406	200521308	200524306	200526912	200528203	500154003	59879518
1291	2	82175920	82184714	8795	DEL	8	N	FCHO2	199890402	201543707	201558113	64635058
1292	2	91049118	91057204	8087	DEL	15	N	LOC110259417	199890871	200090063	200425606	200430203	200523008	200931906	201513503	3140134713	6150819115	64630526	64635058	FAST33361Y
1293	2	114371668	114374051	2384	DEL	4	Y	PJA2	199890871	FAST33361Y
1294	2	91416218	91419050	2833	DEL	12	Y	XRCC4	199890871	200090056	200421001	3140134713
1295	2	93687990	93689971	1982	DEL	2	N		199990098	199992411	200090063	200428504	200523706	200819704	200834106	3140134713	6150819115
1296	2	131959654	131961602	1949	DEL	4	N		199961002	199968602	199990098	199992411	200028206	200032302	200033802	200090067	200090973	200090989	200418906	200419203	200420107	200424601	200428504	200523408	200523706	200524107	200524306	200524508	200623706	200626207	200627009	200718808	200821101	200924505	200928405	201512802	201514007	201527206	201543206	201556603	201556810	201559602	500154003	568349004	574119010	FAST30077Z
1297	2	35248061	35248833	773	DEL	9	Y	LDHB,LUZP2	116737012	199990325	200418906	200426001	200426201	200427310	200429709	200524508	200630706	200721705	200824012	201514007	201529301	201542308	574119010	97711003	FAST34720Y	FAST53648U
1298	2	110538922	110549166	10245	DEL	38	Y	LOC110259433	199990325	200420107	200421001	200523008	200523408	200630706	200718805	200718912	200720606	200927006	201513503	3140134713
1299	2	111350915	111352922	2008	DEL	18	Y		199992411
1300	2	125458908	125461542	2635	DEL	12	N	LOC102160311	199992411	200090063	200718805	201544102
1301	2	128445257	128447736	2480	DEL	1	N	LOC102158243	106863002	199928501	199967004	199992411	200024603	200025104	200027202	200032302	200090063	200821009	200821602	200824011	200827705	200928405	201529301	576747012	62069368
1302	2	140665668	140670443	4776	DEL	4	N		104004001	200090056	200424608	200426201	200429709	200523408	FAST35954X
1303	2	145909645	145917873	8229	DEL	17	Y	KCTD16	200032302	200090056	200091122	200419203	200426201	200427302	200428204	200429709	200430203	200521308	200522204	200523107	200523408	200526912	200528203	200626004	200718805	200718808	200719208	200719809	200720505	200820408	200820504	200821009	200821404	200821803	200823108	200823603	200824504	200825705	200931004	200932811	200933509	201512802	201528604	201529301	483170006	574119010	576747012	64635058	FAST35954X
1304	2	52888603	52890714	2112	DEL	7	N		200090056	200090067
1305	2	54173747	54185924	12178	DEL	41	Y		200090056	200090067	200427302	200626004	200719809	200933609
1306	2	97695311	97698496	3186	DEL	2	N	LYSMD3	200025104	200090056	201527312	97711003	FAST30077Z
1307	2	103413095	103416006	2912	DEL	6	N	ERAP1	200090063
1308	2	142722850	142725612	2763	DEL	5	N		199928701	199967101	200090973	200091122	200420107	200425501	200427310	200428406	200429709	200430203	200523706	200524904	200526912	200834106	200930810	201544001	571376007	62069368	FAST33361Y
1309	2	114729774	114732256	2483	DEL	1	Y	MAN2A1	200090973	200821101
1310	2	105125601	105132742	7142	DEL	19	Y	CHD1	200091122	200420107	200427302
1311	2	110537718	110538132	415	DEL	2	Y	LOC110259433	104004001	116737012	199967004	201513212	201556810	201558001	97711003
1312	2	109683880	109685134	1255	DEL	3	Y	LOC110259432	118822010	200024104	200028301	200427310	200524508	200626207	200819905	201514007	201542702	576747012	6150819115
1313	2	55371572	55379056	7485	DEL	7	Y		200032302	200033702	200419203	200425501	201513302
1314	2	114571624	114580054	8431	DEL	11	Y	PJA2	199924002	200424601	200425501	200428204	200429709	200523107	200524904	200526912	200718805	200821101	200821404	200824504	200924906	200930305	200932410	200932811	200933509	500154003
1315	2	108655209	108663572	8364	DEL	5	N	PPIP5K2	116737012	199967101	200421001	200428105	200523408	200627806	200819905	200820708	200821601	200823108	200926609	201527003	574119010	FAST34720Y
1316	2	37460569	37463854	3286	DEL	18	Y	LDHB,LOC110259290	200028206
1317	2	146997259	147009208	11950	DEL	14	Y		200028206	200427908
1318	2	29702302	29710387	8086	DEL	1	Y	LDHB,DCDC5	200028206
1319	2	104318754	104325934	7181	DEL	2	N	LOC106509506	200419203	200428204	200430203	200522204	200526912	200718808	200821803	201543206	201544001	201556810	201556811
1320	2	114071123	114074127	3005	DEL	1	Y	FER	200419203
1321	2	33852241	33859333	7093	DEL	11	Y	LDHB,ANO3	200420107	200428406	200523706	200719809	200932811	201527312	483170006	6150819115
1322	2	120083060	120086031	2972	DEL	1	N		200420107	200428406	200523107	200718912	200720606	200823108	200927006	3130211713	64630526
1323	2	54155388	54283204	127817	DEL	8	Y	LOC100519016,LOC100518301,LOC100517216,LOC100518479,LOC100518655,LOC110259588	200420107	200524508	200820206	200927107	62069368
1324	2	124678379	124681232	2854	DEL	9	N		200420605	200422304	200428406	200524306	200727611	200930810	200934309	59879518
1325	2	131874402	131876038	1637	DEL	5	N	ISOC1	200420605	200933208	574119010
1326	2	45588149	45589843	1695	DEL	8	Y	LDHB,FAR1	200421001	200426001	200427302	200428204	200521308	200626004	200719809	200821404	200926609	200933509	200933609	200934309	201526512	201542702	201543206
1327	2	144227985	144231984	4000	DEL	3	Y	FGF1	200421001	200427908	200428105	200820008	200824011	200930810	200932410	59879518	60278059
1328	2	127334178	127358185	24008	DEL	15	N	LOC102165655	200422304	200427302	200428204	200526912	200623706	200718805	200719208	200720505	200821601	200825705	200924906	200927206	201514007	201542401	201544001
1329	2	139113052	139115296	2245	DEL	9	N	SPOCK1	200424601	200426201	201513302	201556603	280550413	59879518
1330	2	36590068	36597184	7117	DEL	15	Y	LDHB	200424608	200426001	200720606	200824012
1331	2	99325489	99328132	2644	DEL	6	N		200425501
1332	2	112059117	112062061	2945	DEL	4	Y		200425606	200821601
1333	2	27449189	27449455	267	DEL	1	Y	LDHB	104004001	116737012	200427310	201513212	201556810	201558113	97711003
1334	2	7566489	7572386	5898	DEL	2	N		200427310	200523008	200720912	200727611
1335	2	55290422	55294367	3946	DEL	7	Y		200427310	200428105	200925909	200932811
1336	2	77333353	77336046	2694	DEL	4	Y	POLR2E	200427908	200428504	200521308	200526912	200528203	200630706	200823605	200824012	200925909	201512802	201526902	483170006	FAST34720Y
1337	2	137792153	137792436	284	DEL	4	Y		200428105	200627806	200931906
1338	2	136201293	136206467	5175	DEL	13	N	LOC110259480	200428204	200523706	200626004	200719809	200720606	200720912	200821404	200821602	200927307	200933208
1339	2	26099976	26100253	278	DEL	3	Y	LDHB,APIP	200428204	200430203	200522204	200526912	200623706	200718805	200820408	200823603	200927006	201529301	201541912	201556810	201556811
1340	2	119988	121387	1400	DEL	10	Y		200428204
1341	2	34712237	34718988	6752	DEL	13	Y	LDHB	200428204
1342	2	123725617	123725877	261	DEL	1	N		200428204	201512806	201514007
1343	2	123725554	123727265	1712	DEL	1	N		200428406
1344	2	124903544	124911916	8373	DEL	3	Y		200428406	200524508	200720505
1345	2	135613133	135614034	902	DUP	1	N	FSTL4	200428406	200720912	500154003	FAST33361Y
1346	2	137867098	137869268	2171	DEL	3	N		200521308	200720912
1347	2	142813934	142814274	341	DEL	4	Y		200521308
1348	2	36410103	36428287	18185	DUP	2	Y	LDHB	200521308	200523107	200719809	200933509	201527003
1349	2	106879184	106879442	259	DEL	1	Y		200523008
1350	2	122841072	122848168	7097	DEL	5	Y	DTWD2	200523008	200718912	200719504	200727611	200820008	200824011	200824504	200824509	200931004	200931906
1351	2	46699541	46701422	1882	DEL	1	N	LDHB,LOC102164222	200523008	200718912	200719504	200727611	200824011	200931906	200933208
1352	2	47611919	47667926	56008	DEL	10	N	LDHB,LOC110259300	200523008
1353	2	79300051	79302826	2776	DEL	7	N	ADAMTS2	200523008
1354	2	110255287	110256709	1423	DEL	1	Y		200523008
1355	2	115086270	115087088	819	DEL	1	Y	LOC100626591	200523008	200928405
1356	2	131737830	131738088	259	DEL	1	Y	LOC110259470	200523408	200720505	200821803	200927107	201514007
1357	2	137455542	137456254	713	DEL	2	N	LOC110259485	200523408	201513503
1358	2	35324063	35332895	8833	DEL	5	Y	LDHB,LUZP2,LOC110259288	200524508
1359	2	61649415	61653696	4282	DEL	2	Y	LOC100525329	200524508
1360	2	12711251	12714697	3447	DEL	1	Y		200524508
1361	2	99941246	99941607	362	DEL	1	N		200524904
1362	2	124746900	124747195	296	DEL	1	N		200526912
1363	2	124103565	124110519	6955	DEL	1	N		200526912
1364	2	26157004	26158328	1325	DEL	1	Y	LDHB	200718912	200821404
1365	2	26158377	26158980	604	DEL	1	Y	LDHB	200821404	200932410	200933509	201544001	280550413
1366	2	50672589	50707215	34627	DUP	2	Y	LDHB	200625409	200821101	200930810	200931906	200933208	201514007	201544001
1367	2	140573081	140579383	6303	DEL	5	N		200625409	200927206	FAST35954X
1368	2	9691647	9710579	18933	DEL	7	N		200630706	200727611	200934309
1369	2	40051630	40053373	1744	DEL	3	Y	LDHB,NAV2	200718912	201529904
1370	2	45605877	45608296	2420	DUP	3	Y	LDHB	200720007	200721705	200931906	200933208
1371	2	17558200	17559436	1237	DEL	2	N	LDHB,TSPAN18	200821601
1372	2	80172076	80176312	4237	DEL	4	N	PHYKPL	200927206
1373	2	52406227	52407813	1587	DEL	1	N		200727611
1374	2	34980535	34981021	487	DEL	1	Y	LDHB,LUZP2	200720007	200931906
1375	2	62957913	62970908	12996	DUP	1	Y		200820206
1376	2	68281391	68281659	269	DEL	2	Y		200820206
1377	2	114235488	114237017	1530	DEL	1	Y		200820504
1378	2	145164364	145165552	1189	DEL	1	N		200820708
1379	2	22094799	22096361	1563	DEL	1	Y	LDHB	200821101
1380	2	10664612	10665539	928	DEL	1	Y	CD5	200821101
1381	2	3096582	3096866	285	DEL	1	Y	PPFIA1	200821101
1382	2	39253835	39254576	742	DEL	1	Y	LDHB	200821101
1383	2	85851341	85852873	1533	DEL	1	N		200821101
1384	2	103097073	103097373	301	DEL	1	N	LOC106508433	200824509
1385	2	149090181	149090852	672	DEL	1	N		200924906
1386	2	74763676	74765067	1392	DEL	1	N	DAPK3	200928405
1387	2	30627855	30722928	95074	DUP	1	Y	LDHB	200931004
1388	2	108314766	108317669	2904	DEL	1	N	PAM	200933609	200934309
1389	2	107057095	107059142	2048	DEL	1	Y		201512806	FAST35954X
1390	2	134582968	134584267	1300	DEL	2	Y	P4HA2	201513212	201544001	201558113	64630526
1391	2	53009106	53071232	62127	DUP	2	Y	LOC106509611,LOC100624358,LOC102167847	201513212
1392	2	46549027	46551289	2263	DEL	4	Y	LDHB,TEAD1	201513503	201542702	62069368	64635058
1393	2	146866900	146875559	8660	DEL	1	N		201514007
1394	2	47307759	47310979	3221	DEL	4	N	LDHB	201526512
1395	2	6480811	6497797	16987	DUP	1	Y	SNX32,LOC100511545	201527003
1396	2	138238003	138239181	1179	DEL	1	N		201542401	280550413	280761713
1397	2	103957111	103957438	328	DEL	1	N	LOC106509506	127044008	201542702	568349004	64635058
1398	2	124067719	124070744	3026	DEL	3	N		201557009
1399	2	124934427	124934710	284	DEL	4	Y		201558113
1400	2	124952277	124954320	2044	DEL	1	Y		483170006	59879518
1401	2	6889521	6891308	1788	DEL	1	Y		60278059
1402	2	94550497	94557170	6674	DEL	2	N		104004001
1403	2	53353087	53354561	1475	DEL	1	N		104004001	571376007
1404	2	11341629	11342627	999	DEL	1	Y	MS4A4A	116737012
1405	2	52946981	52949605	2625	DEL	2	N		116737012
1406	2	2283572	2284660	1089	DUP	1	Y		127044008
1407	2	63211871	63215121	3251	DEL	1	N		280550413
1408	2	124907027	124935196	28170	DEL	1	Y		280550413
1409	2	12635273	12635565	293	DEL	1	Y		FAST30077Z
1410	2	90824808	90826419	1612	DEL	1	N	LOC110259417	FAST53648U
1411	2	115441926	115448581	6656	DEL	1	Y	TMEM232	62069368
1412	2	4875348	4877082	1735	DEL	1	Y	ALDH3B1	3130211713	3140134713	64635058	FAST33361Y
1413	2	49895748	49898090	2343	DEL	1	Y	LDHB	483170006
1414	2	84342928	84344963	2036	DEL	4	N		483170006	500154003
1415	2	112787168	112787412	245	DEL	1	N	EFNA5	568349004
1416	2	112784063	112787891	3829	DEL	2	N	EFNA5	568349004
1417	2	24956521	24961609	5089	DEL	1	N	LDHB,LDLRAD3	571376007	574119010
1418	2	27097613	27100980	3368	DEL	1	N	LDHB	571376007
1419	2	70510515	70515272	4758	DEL	2	Y	LOC106507293	574119010
1420	2	93950779	93953871	3093	DEL	1	N		576747012
1421	2	124473336	124533213	59878	DEL	1	Y	LOC110259776	FAST35954X
1422	2	6509358	6511424	2067	DEL	1	Y	LOC100511545	106863002	199590090	199590673	199790081	200426001	200524904	200630706	200631203	200720007	200720606	200820206	200820408	200821602	200924906	200925909	200926609	200927206	200928405	200930309	201527206	201542702	201543206	201544001	280761713	500154003	568349004	574119010	576747012	62069368	63016115	64630526	64635058	FAST34720Y
1423	2	91218938	91221139	2202	DEL	1	N		116737012	199590090	199590201	199590673	199690016	199690232	199692650	199790081	199890402	199990325	200419203	200425501	200427310	200428204	200522204	200523706	200718912	200720308	200821009	200823603	200823605	200927307	201512806	201513302	201513503	201514007	201526902	201527003	201529301	201542401	201544001	201556811	280550413	280570313	63016115	97711003	FAST34720Y	FAST53648U
1424	3	51108599	51117360	8762	DEL	33	N		199590090
1425	3	54991260	54998631	7372	DEL	38	Y		106863002	199590090	199590201	199690232	199990325	200025104	200090067	200090973	200091122	200425501	200427908	200521308	200523107	200523706	200524508	200626004	200720007	200819704	200819905	200820008	200820206	200820504	200930309	200932410	200933208	201557009	280550413	3130211713	3140134713	568349004	64635058	FAST53648U
1426	3	82597287	82600541	3255	DEL	1	N	LOC102159571	199590090	199590201	200522204	201528604	201543707	201544001	201557009	59879518
1427	3	91199861	91203049	3189	DEL	32	N		104004001	106863002	116737012	118822010	127044008	199590172	199590201	199590673	199690016	199690232	199790081	199790341	199967004	200028206	200418906	200420107	200426001	200428105	200428204	200428504	200430203	200523107	200523706	200524107	200524508	200526912	200528203	200626508	200630706	200718808	200720007	200720308	200720505	200720606	200720912	200727611	200820408	200820504	200820708	200823108	200823605
1428	3	123841995	123845833	3839	DEL	8	N		199590172	199590673	199790081	199967505	199968602	200033301	200429709	200718805	200924505	201529904	201542401	201543707	201544102	483170006	568349004	576747012
1429	3	10660611	10669537	8927	DEL	84	N	TMEM225B,FKBP6	199590172	199690232	199790081
1430	3	24379683	24383891	4209	DEL	16	Y	LOC100524794	106863002	116737012	199590172	199590201	199690232	199692650	199890402	199959504	199961002	199967101	199967505	200023003	200027202	200028206	200028301	200032302	200033702	200090973	200091122	200424608	200428105	200523008	200523107	200523408	200524107	200626508	200720007	200720505	200821803	200823108	200925909	200927307	201512806	201514007	201542702	201544001	201556810	201558001	280550413	3140134713	500154003
1431	3	24895140	24993579	98440	DEL	3	Y	TMEM159,DNAH3	116737012	199590172	199790081	280570313	60278059	63016115	97711003
1432	3	32600990	32609460	8471	DEL	49	N		199590172	199691212	199961002	199968602	200023003	200091122	200421001	200422304	200422804	200425501	200524107	200524508	200526912	200623005	200721705	200819905	200820008	200924505	200930305	200930309	200932410	201542702	201543206	201556603	201557009	201559602	280570313	3130211713	3140134713	483170006	500154003	571376007	97711003	FAST33361Y	FAST53648U
1433	3	65659461	65662123	2663	DEL	7	N		199590172	199691212	199790201	199790341	200090067	200419203	200420107	200421001	200422304	200422804	200523008	200523408	200526912	200626508	200719809	200720912	200821602	200926609	200931906	201527003	201527206	201542308	201542702	201543206	201544102	201556603	201559602	280570313	FAST34720Y
1434	3	88580437	88589047	8611	DEL	35	N		199590172	199691212	199931502	200037403	200090067	200521308	200523008	200526912	200821602	201527206	201542702	201559602	3130211713	6150819115	64635058	FAST34720Y
1435	3	89344967	89351687	6721	DEL	29	Y		199590172	199790341	200090973	200424608	200427310	200523408	200524306	280570313
1436	3	89544212	89551475	7264	DEL	16	N		104004001	116737012	127044008	199590201	199590673	199690016	199692650	199890402	199992411	200033301	200033802	200419203	200420107	200421001	200422804	200430203	200524107	200718912	200719504	200720007	200823108	200930810	200931906	201512806	201513212	201513302	201513503	201526512	201527312	201528604	201529301	201542308	201542702	201543707	201544001	280550413	280570313	280761713	60278059	FAST34720Y
1437	3	123869220	123871422	2203	DEL	8	Y		199590201	199961002	200090989
1438	3	106600747	106606629	5883	DEL	40	N	LTBP1	199590201	199692650	199890402	199890871	200024104	200090989	200424601	200425501	201527003	201542308	201544001	63016115
1439	3	122927524	122934780	7257	DEL	3	N		199590673	200924505	201542401
1440	3	123767293	123769942	2650	DEL	12	N		199590673	199690016	199790081	200090067	200420605	200630706	200720308	200720606	200820504	201512802	201512806	201513302	201527003	201527206	201543707	201544001	483170006	FAST34720Y
1441	3	24383138	24383453	316	DEL	3	Y	LOC100524794	199590673	200625409	200823603	201544001	62069368	63016115	FAST34720Y
1442	3	47423110	47427918	4809	DEL	18	N	EDAR	199590673	199961002	200023003	200024603	200027202	200419203	200420107	200424608	200524904	200824509	201541912	568349004	6150819115
1443	3	52094605	52102337	7733	DEL	7	N		199590673	199790081	200428105	200924906	201558113	64635058
1444	3	105860227	105867865	7639	DEL	13	N		104004001	116737012	127044008	199690016	199790341	201513503	201514007	201529904	201558001	97711003
1445	3	123547360	123560559	13200	DEL	6	N		104004001	199690016	200024104	200430203	201513503	201544102	201556810	201558001	500154003	60278059	63016115
1446	3	4209049	4217068	8020	DEL	10	Y	RNF216	199690016	200419203	200422804	200425606	200428105	200521308	200523008	200718805	200719208	200821601	200931906	3140134713	483170006	500154003	574119010	64630526
1447	3	65913919	65922175	8257	DEL	11	N		104004001	116737012	199690016	199690232	199790201	199790341	199968602	200023003	200028206	200090063	200090067	200427302	200427908	200428204	200428406	200430203	200521308	200523706	200626004	200718805	200718808	200719504	200821404	200823603	200823605	200824504	200825705	200924505	200924906	200930309	200930810	200932811	200933509	200934309	201512802	201541912	201542308	62069368	FAST30077Z
1448	3	105513575	105517498	3924	DEL	16	N		199691212	199790143	199992411	200090056	200421001	200422304	200422804	200428406	200524306	200524508	200625409	200719809	200821404	200824011	200825705	200834106	200933509	200933609	201528604	201529301	201543707	59879518	63016115
1449	3	115797332	115801406	4075	DEL	39	N	LOC102165887	199691212	199790143	199790201	199990098	199992411	200090056	200090973	200421001	200422304	200422804	200428406	200430203	200524306	200524508	200623706	200625409	200719809	200821009	200821404	200824011	200825705	200834106	200933509	200933609	201528604	201529301	201543707	59879518	63016115
1450	3	24667439	24668126	688	DEL	23	N	LOC100622606	199692650	199890402	199927206	199967101	199967505	199968602	200090989	200419203	200422304	200424601	200424608	200425501	200428204	200523408	200524508	201513503	201514007	201529301	201541912	201543707	483170006	63016115
1451	3	24669087	24671184	2098	DEL	29	N	LOC100622606	199790081	200428204	201527206	201542401	201543206	201544001	201544102	280550413	280761713	568349004	576747012	FAST34720Y
1452	3	123617330	123624847	7518	DEL	22	N		199790143	200090056	200427302	200428406	200524306	200625409	200720606	200823603	200825104	200925909	200927206	200928405	201528604
1453	3	24379161	24381453	2293	DEL	12	Y	LOC100524794	199790341	200028301	200421001	200426001	200428105	200523008	200523408	200524508	200720606	200926609	200931906	201513212	201526512	201527312	201528604	201558113	280761713	59879518	FAST34720Y
1454	3	84360170	84364970	4801	DEL	13	N		199890099	199890871	199990098	200090056	200090973	200090989	200418906	200424601	200425606	200524107	200524508	571376007	60278059	63016115
1455	3	62106825	62114288	7464	DEL	19	N		116737012	199890402	199927206	199968602	199990325	200023003	200028206	200033302	200421001	200424601	200426001	200429709	200523107	200820008	200927206	200927307	201527003	201542401	97711003	FAST33361Y
1456	3	115962824	115971158	8335	DEL	14	N	LOC102165887	199890402
1457	3	36737423	36745493	8071	DEL	20	Y	RBFOX1	106863002	118822010	199890871	199990325	200027202	200090989	200425606	200428204	200524107	200718808	200721705	200821404	200827705	200934309	201556603
1458	3	96149641	96152296	2656	DEL	1	N	PREPL	199990325	200090063	200090973	200090989	200091122	200428204	200428406	200523408	200820408
1459	3	90279258	90291165	11908	DEL	15	Y	NRXN1	118822010	199927206	199992411	200023003	200028206	200418906	200420107	200426001	200428105	200428204	200428504	200523706	200524904	200625409	200626004	200718808	200719208	200719809	200821404	200821601	200824509	200926609	200927006	200928405	200930309	200932410	201514007	201542702	201556603	483170006	568349004	64630526
1460	3	130011169	130013396	2228	DEL	9	Y		200090056
1461	3	107201739	107207045	5307	DEL	32	N	BIRC6	200090063
1462	3	110375950	110384865	8916	DUP	1	N	TRMT61B	200090063
1463	3	1364668	1368014	3347	DEL	1	Y	MAD1L1	200090063	200090067
1464	3	61380632	61382080	1449	DEL	1	N		200090067	574119010
1465	3	116002694	116017455	14762	DEL	2	N	LOC102165887	200090989	200420605	200427310	200827705	201512802	576747012
1466	3	116171034	116178222	7189	DEL	2	N	LOC102165887	200025104
1467	3	95012325	95016743	4419	DEL	6	Y	SRBD1	199968602
1468	3	50375088	50377656	2569	DEL	1	N		199968602	3140134713
1469	3	5032845	5033116	272	DEL	1	Y	USP42	200418906	200420107	200425606	200427302	200428105	200521308	200523408	200523706	200524107	200625409	200626004	200718805	200719809	200727611	200819905	200821404	200821601	200824011	200824509	200925909	200927006	200927206	200928405	200931906	200932410	200933208	201556810	201556811	201557009	3140134713	483170006
1470	3	109308768	109309063	296	DEL	2	N		200420107
1471	3	100389368	100397758	8391	DEL	31	Y	LOC106507388	200425501	280761713
1472	3	21080228	21080486	259	DEL	1	N	TMEM225B	116737012	200425501	200428204	201529301	201542401
1473	3	8294997	8297648	2652	DEL	2	N	TMEM225B	200425606	200428105	200523008
1474	3	48886516	48888743	2228	DEL	5	N	UXS1	200425606	200428105	200523008
1475	3	105778742	105779909	1168	DEL	3	N		200426201	200526912	201529301
1476	3	105780137	105780843	707	DEL	3	N		200426201
1477	3	46815687	46823730	8044	DEL	3	Y		200427302	200428406	200524306	200625409	200720606	200825104	200925909	200927206	201528604
1478	3	66209851	66211256	1406	DEL	1	N	LRRTM4	200427302	200427908	200521308	200626004	200727611	200819905	200821601	200927206	200927307	200930305	200933208	201559602	6150819115
1479	3	84359606	84369822	10217	DEL	9	N		200428204	576747012
1480	3	91049427	91054395	4969	DEL	13	Y		200428204
1481	3	27141358	27149016	7659	DEL	2	N		200523008	FAST34720Y
1482	3	111243174	111245230	2057	DEL	1	N	BABAM2	200523706
1483	3	89482004	89483593	1590	DEL	2	N		200524508	200625409	200823605	200924906	200926609	200927206	63016115	FAST34720Y
1484	3	63211823	63214601	2779	DEL	1	N	CTNNA2	200524508
1485	3	51971092	51978536	7445	DEL	8	N		200524508	201556811
1486	3	62520802	62521106	305	DEL	1	N		200524508
1487	3	104221200	104223332	2133	DEL	2	N		200524508
1488	3	107045279	107045551	273	DEL	1	Y	BIRC6	200524508
1489	3	122011594	122011852	259	DEL	1	N	NBAS	200524508
1490	3	123385748	123386047	300	DEL	1	N		200626004
1491	3	123392179	123392451	273	DEL	1	N		200718912
1492	3	107362480	107364104	1625	DEL	1	Y	NLRC4	200927107
1493	3	24270836	24271632	797	DUP	1	N	LOC100524794	200721705
1494	3	12824776	12825039	264	DEL	1	Y	TMEM225B	200721705
1495	3	53872850	53873154	305	DEL	1	N	CHST10	200720007	200820008
1496	3	65226881	65228353	1473	DUP	1	Y		200720505	200926609	571376007
1497	3	100727572	100729782	2211	DEL	2	N	TMEM178A	200720606
1498	3	68144522	68144997	476	DEL	3	N		200820008
1499	3	47507017	47513026	6010	DEL	1	N	CCDC138	200820408
1500	3	99234425	99242026	7602	DEL	1	N		200821101
1501	3	129005385	129007343	1959	DEL	1	N		200824012
1502	3	86977313	86978242	930	DUP	1	N	ACYP2	200824504
1503	3	6894489	6894788	300	DEL	1	N	TMEM225B	200834106
1504	3	925822	926101	280	DEL	1	N	LOC106507343	200924505
1505	3	49321759	49322989	1231	DEL	1	N		200932410
1506	3	93101849	93102205	357	DUP	1	N	MSH2	201512806
1507	3	13974048	14025043	50996	DUP	1	N	TMEM225B,AUTS2	201513212	201542308	280570313	97711003
1508	3	129061487	129064260	2774	DEL	1	Y		201513302
1509	3	95834329	95840076	5748	DEL	4	N	CAMKMT	201526902
1510	3	57108220	57108508	289	DEL	1	N		201527003
1511	3	127110321	127112651	2331	DUP	1	N		201527206
1512	3	54945792	54953771	7980	DUP	1	N		201528604
1513	3	72292451	72294088	1638	DEL	1	N	C3H2orf42	201541912	201542401	500154003
1514	3	88633158	88658028	24871	DEL	1	N		201543206
1515	3	71607578	71609356	1779	DEL	3	N	VAX2	201544102
1516	3	109344712	109353330	8619	DEL	1	N		201556603	FAST34720Y
1517	3	110035818	110038886	3069	DEL	1	N	ALK	201557009
1518	3	94831143	94832687	1545	DEL	2	N	PRKCE	63016115
1519	3	83099401	83101577	2177	DEL	1	N	LOC102159571	116737012	3130211713	6150819115
1520	3	54021852	54029867	8016	DEL	1	Y		116737012
1521	3	9717909	9719663	1755	DEL	3	Y	TMEM225B	116737012
1522	3	31240855	31245484	4630	DEL	1	N	GSPT1	FAST34720Y
1523	3	60232858	60234647	1790	DEL	1	N		104004001	116737012	118822010	199590090	199590172	199590201	199590673	199691212	199692650	199890402	199890871	200025104	200090067	200419203	200422304	200425501	200428105	200428204	200428406	200428504	200430203	200521308	200522204	200524306	200524508	200623706	200627806	200720505	200720912	200721705	200727611	200821009	200823108	200823603	200824011	200824012	200834106	200924906	200925909	200927107	200927206
1524	3	94828220	94830704	2485	DEL	1	N	PRKCE,LOC100737273	104004001	199590090	199690016	199990325	199992411	200090056	200420107	200426201	200427908	200428406	200430203	200523008	200524306	200528203	200627806	200718805	200718912	200719809	200927307	200933208	201512802
1525	4	26859001	26865654	6654	DEL	87	Y		104004001	106863002	118822010	199590090	199890871	200090056	200090063	200418906	200421001	200422304	200425501	200427310	200427908	200428406	200429709	200522204	200523008	200523408	200524904	200526912	200528203	200622604	200623706	200625409	200631203	200718805	200718912	200719208	200719809	200720308	200720505	200721705	200727611	200820408	200820504	200821009	200821101	200821404	200821601	200821803	200823603
1526	4	27344440	27351270	6831	DEL	21	Y		104004001	106863002	199590090	199890871	200090056	200090063	200425501	200428406	200429709	200523008	200523408	200528203	200625409	200718912	200721705	200727611	200821101	200821601	200823605	200824504	200825104	200928405	201527003	201527312	201542308	201542401	201556603	201559602	FAST34720Y
1527	4	45599492	45608252	8761	DEL	77	Y	SLC26A7,LOC110260261	104004001	118822010	199590090	200422304	200425501	200523008	200727611	200827705	201527003	201527206	201542308	201556603	201556810	201559602	FAST34720Y	FAST53648U
1528	4	45742580	45749953	7374	DEL	29	Y		118822010	199590090	199890871	201527003	201541912
1529	4	48059489	48061725	2237	DEL	16	Y		199590090	199890871	200428406	200625409	201528604	201541912	201542308	201544102	201559602	3130211713	571376007	63016115	FAST30077Z
1530	4	57446781	57448535	1755	DEL	5	N		199590090	199691212	199790143	199890099	200090056	200420605	200429709	200626508	200718805	200719809	200720007	200924906
1531	4	79721299	79725326	4028	DEL	13	N	PRKDC	199590172	200427908	200630706	201542401	201542702	201558001	3130211713	500154003	576747012
1532	4	105206468	105212761	6294	DEL	12	N		104004001	199590172	199590201	199590673	199690016	199790081	199890402	200025104	200028301	200424601	200524107	200626004	200627806	200630706	200631203	200719208	200719809	200720007	200720505	200720912	200819704	200820408	200820708	200821404	200824012	200825705	200930305	200931906	200932410	200932811	200933208	200933509	200933609	201512802	201526902	201527003	201527206	201529301	201542308	201544001	201556603
1533	4	3712642	3715169	2528	DEL	9	Y		199590172	199691212	200422804	200523107	200834106	201514007	201526512	201542702	201543707	201544102	201557009	280550413	280761713	500154003	60278059	6150819115	FAST35954X
1534	4	31540988	31543838	2851	DEL	48	N		127044008	199590172	199790341	199890871	200090063	200090067	200421001	200421705	200426201	200427310	200428204	200429709	200524107	200524904	200526912	200626207	200719208	200719809	200823603	200834106	200926609	200930810	201513503	201514007	201529301	201542702	201543707	3130211713	3140134713	500154003	62069368	64630526	64635058	FAST33361Y
1535	4	44801320	44813135	11816	DEL	17	Y		199590172	200024104	200428204	6150819115	62069368
1536	4	47222859	47230707	7849	DEL	34	Y		199590172	199928701	199968602	200419203	200427302	200430203	200524306	200528203	200834106	200924906	201512806	201544102	201556811	280550413	280570313	59879518	63016115	97711003
1537	4	71348453	71350452	2000	DEL	5	N	NKAIN3	199590172	199790081	200419203	200430203	200625409	200718808	200821101	200823605	200927206	200928405	60278059
1538	4	88331794	88337678	5885	DEL	18	Y	C4H1orf226	106863002	199590201	201556810
1539	4	127292040	127303702	11663	DEL	11	N	LOC100523492,LOC100523668	116737012	199590201	199590673	199790201	199924002	200420605	200422804	200425606	200524508	200526912	200630706	200718805	200720505	200720606	200819704	200928405	200930810	200934309	201514007	97711003
1540	4	5437641	5440564	2924	DEL	3	N		104004001	118822010	199590201	199590673	199690016	199790201	200422804	200428204	200428406	200523107	200524306	200524508	200627806	200630706	200719809	200720505	200721705	200727611	200819704	200820008	200821009	200824011	200824504	200924906	200925909	200927107	200931906	200933509	201512802	201512806	201513212	201513302	201529904	201541912	201543206	201544102	201556603	201556811	201558001	201558113	201559602
1541	4	6728890	6732190	3301	DEL	20	N		199590673	200820708	200823108	201512802	201512806	201513503	201559602	63016115
1542	4	26845608	26857484	11877	DEL	49	Y		199690016	199790201	200428105	200428504	200521308	200631203	200825705
1543	4	7486750	7488865	2116	DEL	8	N		116737012	199690016	200426001	201513212	201528604	201541912	201544102	201559602	483170006	574119010	97711003
1544	4	65883724	65884029	306	DEL	7	N		199690232	200422804	200426001	200427302	200523107	200630706	200718808	200720007	200819704	200820206	201542401	201544001
1545	4	112147342	112150524	3183	DEL	11	N	VAV3	199690232	199790201	199890402	199968602	200023003	200028502	200032302	200090989	200091122	200424601	200424608	200720505	200819905	200927107	200930309	201543206	201556810	201556811	201557009	201558001	201559602	3140134713	6150819115	62069368	97711003	FAST34720Y
1546	4	27779419	27785402	5984	DEL	12	Y	LOC110260475	116737012	118822010	199690232	199790081	200418906	200426201	200523408	200718912	200824504	200927307	201513212	201513302	201526902	201541912	201543707	201556810	280550413	568349004	FAST34720Y
1547	4	31826290	31834708	8419	DEL	26	Y	ZFPM2	199691212	200425501	200727611	201513503	201526512	201542702	280550413
1548	4	130500883	130508772	7890	DEL	19	N	DDAH1	106863002	199691212	199790081	199790143	199930906	200024104	200032302	200033702	200042005	200090067	200429709	200523008	200523408	200718808	200827705	200927006	201513503	201541912	201544102	FAST30077Z
1549	4	28286618	28307976	21359	DEL	7	N	NUDCD1	199691212	200426201	200428204	200522204	200523107	200523408	200524306	200524508	200528203	200718808	200718912	200719208	200721705	200820504	200820708	200827705	200934309	201513212	500154003	576747012
1550	4	73026612	73034366	7755	DEL	20	N		199691212	200091122	200420107	200421001	200426201	200428204	200522204	200523107	200524306	200524508	200528203	200718808	200718912	200719208	200721705	200820504	200820708	200827705	200934309	201513212	280570313	3130211713	483170006	500154003	576747012	FAST30077Z
1551	4	113708346	113710331	1986	DEL	20	Y		199692650	200090067
1552	4	113711842	113714521	2680	DEL	26	Y		199692650	199790143	199890099	199890402	200090063	200418906	200524306	200720007	200721705	200819905	200820008	200820206	200823603	200834106
1553	4	111867242	111869969	2728	DEL	2	N	VAV3	116737012	199692650	199931502	199967505	199968602	199990098	200025104	200028301	200718805	200718912	200719504	200720606	200820504	200821601	200825104	200924505	200926609	200926707	200927307	200933609	201528604	201542401	201543206	201544102	201556810	201556811	280570313	500154003	568349004	59879518	6150819115	62069368	63016115	64635058	FAST33361Y
1554	4	115127710	115130308	2599	DEL	14	N	LOC106510214	199790143	199890099	199890871	200427908	200526912	200820206	200823605	201512802	280570313	FAST34720Y
1555	4	126283094	126286135	3042	DEL	35	N		199790143	199890099	199990098	200823605	200824509
1556	4	116152992	116158795	5804	DEL	10	N		199790143	199890099	199890871	199990098	200419203	200424608	200425606	200427908	200524107	200526912	200625409	200719504	200720007	200820008	200820206	200821009	200821101	200823603	200823605	200925909	200927206	200930305	200930309	200931906	200932410	200933609
1557	4	116861588	116866744	5157	DEL	5	Y		199790201	199967505	200033702	200037403
1558	4	116912540	116920444	7905	DEL	26	Y		199790201	200524508	200821602	201556603
1559	4	60161874	60170345	8472	DEL	4	Y		199790201	199928501	199968602	200025104	200027202	200028206	200090067	200425501	200427908	200428105	200430203	200523008	200524306	200524508	200524904	200526912	200719504	200823108	200824509	200834106	200927006	200927307	200932811	201529904	201556603	483170006	64630526	FAST53648U
1560	4	86541510	86543006	1497	DEL	4	N		118822010	199790201	199790341	201513503	280550413	280761713	62069368
1561	4	87570198	87579577	9380	DEL	28	N		199790201	200090989	200419203	200522204	200924505
1562	4	113046531	113048450	1920	DEL	7	Y		199790341	200524306	200630706	200834106	3140134713
1563	4	114494321	114501600	7280	DEL	5	N		199790341	200422804	200427302	200630706	200631203	200720308	200927107	200931906	200933509
1564	4	46445668	46447318	1651	DUP	5	Y		199890099	199927206	200025104	200027202	200090067	200419203	200421001	200428204	200428504	200523408	200523706	200524508	200623005	200623706	200626004	200626508	200627806	200630706	200631203	200718805	200718808	200719208	200720007	200720308	200720505	200720606	200720912	200721705	200727611	200819704	200819905	200820008	200820206	200820408	200820504	200820708	200821404	200821601	200821602	200823108	200825104
1565	4	56402899	56407561	4663	DEL	9	N		199890871	200090056	200090063	200090989	200421001	200427310	200429709	200524904	200526912	200820504	200821101	200821404	200823603	200924505	200925909	200931004	200932410	576747012	62069368	64635058
1566	4	40863430	40872106	8677	DEL	66	Y		199890871	200090056	200090063	200090989	200418906	200421001	200427310	200427908	200428406	200429709	200522204	200523408	200524904	200526912	200625409	200718805	200718912	200719208	200719809	200720308	200720505	200820504	200821009	200821101	200821404	200821601	200821803	200823603	200823605	200924505	200925909	200926609	200927307	200928405	200930810	200931004	200932410	200933509	201529301	201529904	201541912
1567	4	44826087	44829278	3192	DEL	20	Y		199890871	200024603	200090056	200090063	200421001	200427310	200429709	200524904	200526912	200718805	200719208	200719809	200820504	200821101	200821404	200823603	200924505	200925909	200926609	200930810	200931004	200932410	201529301	576747012	62069368	64635058
1568	4	45608479	45616023	7545	DEL	46	Y	SLC26A7	199890871	199990325	199992411	200090056	200090063	200090989	200427310	200428406	200429709	200523408	200526912	200528203	200625409	200718805	200718912	200720606	200820504	200820708	200821101	200821601	200823603	200823605	200926609	200927206	200928405	200931004	200932410	201529301	59879518
1569	4	47698513	47700939	2427	DEL	26	Y		199890871	200090056	200090063	200421001	200821101
1570	4	51080497	51085369	4873	DEL	29	N		199890871	199990098	199992411	200090056	200090063	200090067	200090989	200421001	200427310	200427908	200429709	200523408	200526912	200528203	200625409	200718805	200718912	200720606	200821101	200821601	200823603	200823605	200927206	200928405	200930810	200932410
1571	4	53351658	53354129	2472	DEL	5	N		199890871	199990098	199992411	200090056	200090063	200090067	200090989	200427310	200427908	200428406	200429709	200523408	200526912	200625409	200718805	200718912	200820708	200821101	200821601	200823603	200823605	200926609	200930810	200932410
1572	4	53458790	53463429	4640	DEL	26	N		199890871	199992411	200091122	200429709	200526912	200720505	200819704	200930810	200931004	201513212	201513302	201529301	201543707	201544102	201557009	201558113	280550413	280570313	574119010	59879518	60278059	62069368	64630526
1573	4	53847642	53855715	8074	DEL	24	Y		199990325	200090973	200418906	200427908	200428204	200430203	200524306	200623706	200720912	200820504	200821602	201541912
1574	4	115841827	115848066	6240	DEL	23	N	LOC110260367	199928501	199990325	200033702	200037403	200090973	200418906	200427908	200428204	200430203	200523408	200524306	200524904	200528203	200720912	200821602	201513212	201541912	483170006
1575	4	13848071	13850288	2218	DEL	12	Y	LOC102165543	199992411	200090973	200720007	200820504	200823605	576747012	FAST33361Y
1576	4	13851491	13855234	3744	DEL	18	Y	LOC102165543	118822010	199992411	200023003	200026905
1577	4	52051	55814	3764	DEL	7	Y	C4H8orf33	200090056	200429709	200718805
1578	4	53296492	53304503	8012	DEL	4	N		200090056	200090067	200428105	201528604	63016115	FAST30077Z
1579	4	68037447	68039430	1984	DEL	3	N	SGK3,LOC106510061	200090056	200427302	200428504	200521308	200523408	200626004	200718912	200727611	200933208	201528604	201529301	201543206	201544102	201556603	63016115
1580	4	81118350	81121741	3392	DEL	6	Y		106863002	200090063	201529904
1581	4	117099129	117101934	2806	DEL	15	Y	LOC106508363	200090989
1582	4	57184883	57187169	2287	DEL	3	N	LOC106510041	199928701	200023003	200032302	200418906	200424601	200424608	200427302	200428406	200524306	200524508	200924505	201542401	201558113
1583	4	49543324	49550976	7653	DEL	1	Y	CNBD1	200025104	200430203
1584	4	30503702	30510595	6894	DEL	13	N		199928501	200932811
1585	4	113341904	113343022	1119	DEL	2	Y		199968602	200425606	200427908	200524107	200627806	200718805	200718808	200719208	200720912	200819905	200820206	200820408	200820708	200821101	200931906	200933208	201527206	201527312	201559602	3140134713	97711003	FAST30077Z
1586	4	40460395	40463537	3143	DEL	2	Y		199968602	200523008	64630526
1587	4	2797592	2799567	1976	DEL	22	Y	PTK2	200028206
1588	4	69544748	69546032	1285	DEL	3	N	LOC110260285,LOC102167557	200419203	200623706
1589	4	111611226	111611523	298	DEL	1	Y	SLC25A24	200420605
1590	4	130307206	130309050	1845	DEL	2	N	ZNHIT6	200420605
1591	4	87349179	87349465	287	DEL	1	N		127044008	200420605	200427310	200428105	200524508	200625409	200719809	200824011	200824012	200932811	200933509	201513212	201529904	201541912	201542702	201544001	201556810	201558113	3140134713	483170006	568349004	571376007	574119010	576747012	6150819115	62069368	64630526	64635058	FAST33361Y	FAST35954X
1592	4	87349622	87351413	1792	DEL	1	N		200424601
1593	4	103368743	103373363	4621	DEL	30	Y	MAN1A2	200424608	200820504
1594	4	114459802	114460094	293	DEL	1	N		200425501
1595	4	120137672	120139039	1368	DEL	2	N	DPYD	200425501	200427302	200523706	200823605	201556603
1596	4	53897018	53899087	2070	DEL	1	N		200425606	200524107	200630706	200720308	200820504	200933509
1597	4	129524550	129525036	487	DEL	5	Y	ODF2L,LOC100512780	200426201	200625409	200727611	200825705	200934309	201528604	280761713	500154003	568349004	574119010	FAST35954X
1598	4	65551855	65552146	292	DEL	6	Y	SLCO5A1	200426201	200428406	200824011
1599	4	46447553	46453518	5966	DUP	11	Y		200427302	200821101
1600	4	114937430	114944768	7339	DEL	3	N		127044008	200427302	200427310	200719809	200821404	200824011	200925909	200931906	201513302	201529301	201541912	571376007	574119010	62069368	64635058	FAST33361Y
1601	4	4730868	4733597	2730	DEL	2	Y		200427302	201544001	483170006
1602	4	43693178	43697972	4795	DEL	16	Y		200427908	200428105	200428504	200626508	200631203
1603	4	122936219	122938480	2262	DEL	3	N	LOC102161678	200428105	200521308	200631203
1604	4	65877322	65888067	10746	DEL	5	N		200428105
1605	4	65877458	65877724	267	DEL	3	N		200428105	200523107	200720606	200819905	200932410	201512802	201514007	201542308	568349004
1606	4	113255045	113256178	1134	DEL	1	Y		200428204
1607	4	121997549	121999749	2201	DEL	9	N	LOC110260376	200428204	200626508
1608	4	33489240	33490368	1129	DEL	1	Y	RIMS2	104004001	200428406	3130211713
1609	4	130139391	130146932	7542	DEL	2	N	COL24A1	200428406	201544001
1610	4	84470765	84472884	2120	DEL	3	N		200428504	200524306	201527206	201527312	201528604	201542401	201542702	568349004	59879518	60278059
1611	4	115347382	115350717	3336	DEL	2	N		200428504	200727611	201512806	483170006
1612	4	24161008	24165556	4549	DEL	10	Y	LOC110260236	200522204
1613	4	26920268	26922258	1991	DEL	4	Y		200523008	200523706
1614	4	25826206	25828361	2156	DEL	1	Y	CSMD3	200523008
1615	4	78616021	78617645	1625	DEL	2	N	SNTG1	200523008	200524508
1616	4	96526600	96526901	302	DEL	1	N		200523107	200821101
1617	4	111596756	111598886	2131	DEL	2	N	SLC25A24	200524107
1618	4	61111125	61113285	2161	DEL	2	Y		200524508
1619	4	114808571	114812011	3441	DEL	1	N		200524508
1620	4	114174074	114174375	302	DEL	1	N		200626004	200630706	200631203	200718805	200718912	200719208	200720007	200720912	200727611	200819704	200820008	200820206	200820408	200820504	200821404	200821601	200825705	200834106	200927206	200932811	200933208	200933509	200933609	201557009
1621	4	116043395	116043682	288	DEL	1	Y		200626508	200721705	200932811
1622	4	46447276	46468953	21678	DUP	24	Y		200623005	200819905	200933208
1623	4	39315362	39317385	2024	DEL	3	Y		200718805	201514007	201556811
1624	4	24005665	24008890	3226	DEL	3	Y	LOC110260236	200721705
1625	4	6731756	6732288	533	DEL	3	N		200820708	200821601	200927006	201544102	574119010
1626	4	93103283	93103557	275	DEL	1	N	ARHGEF11	200927206
1627	4	107802854	107806020	3167	DEL	5	N	CAPZA1	200727611
1628	4	9849157	9850290	1134	DEL	1	N	ADCY8	200720308	200933509
1629	4	36086129	36089109	2981	DEL	1	N		200820504
1630	4	4726854	4729496	2643	DEL	2	Y		200820708
1631	4	111783713	111784990	1278	DEL	1	N	LOC106510207	200821009	200823605
1632	4	16172619	16174085	1467	DEL	1	N	FAM83A	200821101
1633	4	117101722	117103190	1469	DEL	2	Y	LOC106508363	200821101
1634	4	37167101	37168182	1082	DEL	1	Y	VPS13B	200821803	280570313
1635	4	79845782	79848531	2750	DEL	1	Y	PRKDC	200924505
1636	4	54782059	54783619	1561	DEL	2	N		200925909
1637	4	124554215	124555353	1139	DUP	1	N	EVI5	127044008	200925909	200931906	201529904	201541912	3130211713	483170006	574119010	62069368
1638	4	43235000	43243815	8816	DEL	1	Y	LOC102158348	106863002	200932410	568349004	576747012	64630526	64635058
1639	4	43851794	43856315	4522	DEL	9	Y		200933509	280761713
1640	4	128613286	128616283	2998	DEL	6	N		201512806	201543707
1641	4	4695061	4696526	1466	DEL	2	Y		201528604
1642	4	103398995	103400897	1903	DEL	2	Y	VTCN1	201528604
1643	4	41397671	41400773	3103	DEL	1	Y		201541912	201542308	201542401	201559602
1644	4	116315651	116318240	2590	DEL	1	Y		201542401	FAST30077Z
1645	4	78407939	78413865	5927	DEL	4	Y		201542401
1646	4	57505000	57507067	2068	DEL	2	N	LOC106510042	201543206
1647	4	57507354	57509109	1756	DEL	1	N	LOC106510042	201543206
1648	4	61162616	61164809	2194	DEL	1	N		201556810
1649	4	116475361	116477221	1861	DEL	1	Y	OLFM3	201556811	60278059	63016115
1650	4	57832846	57833139	294	DEL	1	N		201559602	64635058
1651	4	16920096	16924290	4195	DEL	3	N		280570313
1652	4	124837216	124837498	283	DEL	2	N	C4H1orf146	280761713	483170006
1653	4	115860046	115861501	1456	DEL	1	N		FAST30077Z
1654	4	46453069	46462264	9196	DUP	2	Y		FAST53648U
1655	4	80223335	80225394	2060	DEL	1	N	LOC106510093	62069368
1656	4	117186138	117187427	1290	DEL	1	Y	LOC106508363	571376007	64635058
1657	4	68548197	68550345	2149	DEL	1	N		500154003
1658	4	72846764	72848744	1981	DEL	2	N	RAB2A	568349004
1659	4	9870988	9875062	4075	DEL	1	N	LOC102163032	FAST33361Y
1660	4	45649051	45660013	10963	DEL	1	Y		104004001	127044008	199590090	199590172	199590673	199690016	199690232	199691212	199790081	199890099	199890402	199968602	200023003	200090973	200419203	200421001	200422804	200428406	200521308	200526912	200720308	200721506	200820008	200821602	200824012	200834106	200924505	201512802	201512806	201513212	201513503	201514007	201526512	201527206	201528604	201529904	201541912	201543206	201543707	201544001	201556603
1661	4	40420955	40422144	1190	DEL	1	Y		199590090	199590172	199590673	200026905	200419203	200422804	200427302	200627806	200718805	200720007	200720606	200820408	200823603	200825104	200834106	200926609	200927006	200933208	201541912	201542401	201543206	201557009	483170006	568349004	576747012	97711003	FAST35954X
1662	5	20571565	20584819	13255	DEL	56	Y	STEAP1,LOC110260679,LOC110260674,LOC110260677	199590090	199590673
1663	5	29616492	29625216	8725	DEL	27	N	STEAP1,LEMD3	199590090	199690016	199790201	199790341	200426201	200930810	201512802	201512806	201513302	201528604	201542308	201542401	201559602	59879518	60278059	FAST35954X
1664	5	58184301	58186340	2040	DEL	2	N	STEAP1	106863002	199590090	199590172	199690232	199691212	199790081	199890402	200428504	200720007	201526902	201527003	201527312	201542308	201556603	201556810	201556811	568349004	571376007	576747012	59879518	60278059	FAST34720Y
1665	5	62431308	62434532	3225	DEL	16	Y	STEAP1,A2M	104004001	106863002	127044008	199590090	199690016	199790341	199890871	199990098	199992411	200022801	200028301	200090067	200090989	200419203	200424601	200424608	200425606	200427302	200524107	200524306	200626004	200627009	200718808	200718912	200820008	200820708	200821803	200927107	200928405	200930810	200931906	201512806	201513212	201526512	201529301	201541912	201542401	201542702	201543206	201556810	201558113
1666	5	84166421	84173769	7349	DEL	22	Y	ANKS1B	104004001	106863002	116737012	127044008	199590090	199590172	199590201	199590673	199690016	199690232	199691212	199692650	199790081	199790201	199790341	199890099	199890402	199931502	199959504	199967505	199968602	199990098	199992411	200024104	200032302	200091122	200419203	200420107	200420605	200421001	200422804	200424601	200424608	200425501	200426001	200426201	200427302	200427908	200428105	200428406	200428504
1667	5	92185132	92194050	8919	DEL	45	N	LOC110260798	199590172	201527206	201558113	64635058
1668	5	102474299	102478150	3852	DEL	140	Y		118822010	199590172	199590201	199690016	199790081	200090973	200421001	200422304	200427310	200523408	200631203	200718805	200720007	200820008	200820206	200821101	200821602	200924505	200925909	201528604	201542308	201542401	201544102	201558113	60278059	63016115
1669	5	23912557	23920338	7782	DEL	4	N	STEAP1	127044008	199590172	199690232	199790081	200718805	200718808	200719208	200820408	200821101	200924505	200926609	201512802	201512806	201513302	201513503	201514007	201527206	201541912	201542308	201542401	201556810	201557009	201558113	201559602	FAST34720Y
1670	5	24370066	24377677	7612	DEL	26	Y	STEAP1	104004001	118822010	199590172	199790081	200421001	200924505	201528604	201544102	201558113	60278059	63016115
1671	5	24707993	24910204	202212	DEL	25	Y	STEAP1,LOC102167026,SLC16A7	104004001	118822010	199590172	199690016	199691212	199790081	200421001	200924505	201527312	201528604	201529904	201542401	201543206	201544102	201556810	201556811	201558113	201559602	483170006	574119010	59879518	60278059	63016115	97711003
1672	5	25588249	25590869	2621	DEL	11	N	STEAP1	104004001	118822010	199590172	199690016	199790081	199890099	199890871	199990325	200090056	200421001	200422804	200718805	200718808	200720007	200720505	201512802	201514007	201527206	201528604	201541912	201542308	201542401	201543707	201544102	201558001	201558113	201559602	59879518	60278059	FAST34720Y
1673	5	25734989	25742485	7497	DEL	24	N	STEAP1	118822010	127044008	199590172	199690016	199690232	199790081	199890099	199890871	199990325	200090067	200421001	200718805	201512802	201528604	201529301	201542308	201542401	201544102	201557009	201558001	60278059
1674	5	26407731	26410134	2404	DEL	30	N	STEAP1,FAM19A2	104004001	106863002	118822010	127044008	199590172	199590673	199690016	199690232	199691212	199790143	199790341	199890871	199924002	199927206	199928701	199931502	199959504	199961002	199967004	199967101	199967505	199968602	199990098	199992411	200023003	200023503	200025104	200027202	200028206	200028301	200028502	200032302	200033301	200033802	200035402	200041704	200090067	200090973	200419203	200420107	200420605
1675	5	26410174	26411133	960	DEL	21	N	STEAP1,FAM19A2	104004001	199590172	199590201	199790081	199890402	200420107	200420605	200422804	200427908	200428105	200428406	200428504	200523107	200523706	200524306	200626004	200630706	200720308	200720505	200720606	200720912	201543707	201544001	201544102	201557009	280550413	63016115	FAST34720Y
1676	5	39811157	40195968	384812	MIX	160	N	STEAP1,LOC110260582	199590201	199968602	200631203	FAST30077Z
1677	5	96451125	96454845	3721	DEL	28	N	LOC110260806	104004001	116737012	127044008	199590201	200419203	200420107	200420605	200422804	200428406	200430203	200521308	200524306	200526912	200625409	200626508	200630706	200718805	200718912	200719809	200720505	200720912	200819704	200821601	200821803	200824011	200834106	200931004	200931906	200932410	200933208	200933509	200934309	201512806	201526902	201528604	201529301	201529904	201543707	201544001	201544102	201556810
1678	5	2117341	2119387	2047	DEL	4	N		116737012	199590673	199790341	199890402	200425606	200427908	200428406	200521308	200824012	200927206	201512802	201542401	201544001	201558001	201559602	280761713	FAST34720Y
1679	5	40195316	40198672	3357	MIX	49	N	STEAP1	199590673	199890402	200425606	200428406	200526912	201543707	280761713	60278059	97711003
1680	5	20365401	20371067	5667	DEL	17	Y	STEAP1,LOC110260672	199590673	200025104	200428406
1681	5	20655045	20655280	236	DEL	9	Y	STEAP1	104004001	199590673	199790081	200420605	200427302	200428105	200428406	200428504	200523107	200524306	200626004	200630706	200720007	200720308	200720505	200720606	200834106	200924906	200933208	201513212	201543707	201544001	201544102	201557009	63016115	FAST30077Z	FAST53648U
1682	5	20705345	20705922	578	DEL	3	Y	STEAP1,LOC110260675	199590673
1683	5	96460152	96464096	3945	DEL	27	N	LOC110260806	199590673	199790341
1684	5	100054430	100055995	1566	DEL	1	N	PPFIA2	118822010	199690016	199690232	199691212	199890402	199990325	200422804	200428406	200720007	201512802	201512806	201526512	201527003	201527312	201528604	201529904	201544001	201544102	201556810	201558001	201558113	280570313	280761713	483170006	59879518	60278059	63016115	97711003	FAST30077Z	FAST53648U
1685	5	100148232	100150400	2169	DEL	2	Y	PPFIA2	118822010	199690016	200428406	200720007	201512802	201512806	201526512	201527003	201529904	201544001	201558001	60278059	FAST53648U
1686	5	27846029	27853310	7282	DEL	30	Y	STEAP1	106863002	116737012	127044008	199690016	199790341	199990325	199992411	200090063	200420605	200424608	200425501	200425606	200426201	200427302	200427310	200428105	200428504	200429709	200521308	200524904	200625409	200626004	200626508	200627806	200631203	200718805	200718912	200719208	200719809	200720007	200720912	200721705	200727611	200819704	200819905	200820008	200820206	200820408	200820504	200821101	200821601
1687	5	27909052	27916485	7434	DEL	13	Y	STEAP1	199690016	199790081	199790341	200425501	200425606	200426201	200427310	200427908	200428406	200429709	200524904	200528203	200623706	200625409	200626004	200627806	200630706	200631203	200718805	200718912	200719809	200720007	200720308	200720912	200819704	200820504	200824011	200824012	200825104	200927107	200927206	200927307	200930305	200931906	200932410	201542702	201543206	201544001	3140134713	576747012	62069368
1688	5	40059545	40085018	25474	MIX	98	N	STEAP1	199690016	199790341	200427302	200428105	200524306	200718912	200719504	200720007	200721705	200727611	200819905	200821601	200824504	200824509	200932811	200933609	201512806	201526512	201527003	201527206	201542401	201544001	201559602	280550413	280570313	280761713	60278059	63016115	FAST34720Y	FAST53648U
1689	5	40076111	40095146	19036	DUP	44	N	STEAP1	199690016	201558001	97711003
1690	5	40067573	40105647	38075	DUP	30	N	STEAP1	199690016	200933509	201526512	201542702	201556603	FAST53648U
1691	5	40184694	40185176	483	DUP	3	N	STEAP1	199690016	200026905	200428406	200718912	200720007	200720606	200819905	200824504	200834106	200932811	200933509	201512802	201512806	201527003	201542702	201543206	201556603	201559602	483170006	500154003	568349004	574119010	FAST33361Y
1692	5	43725172	43728432	3261	DEL	6	N	STEAP1	199690016	201513503	201527206	201556603	568349004
1693	5	45502810	45509708	6899	DEL	23	Y	STEAP1,CCDC91	199690016	199890871
1694	5	53453285	53456559	3275	DEL	5	Y	STEAP1	199690232	199890402	199992411	201529904
1695	5	79770901	79778547	7647	DEL	2	N	LOC110260779	118822010	199691212	200927206	201512802	201542401	201556810	280570313	483170006
1696	5	38453697	38461324	7628	DEL	4	N	STEAP1,KCNC2	199691212	201542401	280570313
1697	5	29356366	29361638	5273	DEL	8	Y	STEAP1,LOC106510322	199691212	199968602	200037403	200427302	201542401
1698	5	29646456	29651049	4594	DEL	3	N	STEAP1,LEMD3	199692650	200524508
1699	5	31714524	31721167	6644	DEL	5	N	STEAP1	116737012	199692650	199890871	199990325	200028301	200032302	200422304	200524508	200623005	200825104	200927006	201556603
1700	5	84338216	84340125	1910	DEL	2	Y	ANKS1B	199790081
1701	5	90648013	90656732	8720	DEL	12	N		199790081
1702	5	6254412	6255443	1032	DEL	1	Y		104004001	199790081	201528604	201542401	201544102	201556810	201558113	483170006	60278059	63016115
1703	5	6498710	6567090	68381	DUP	1	Y	TCF20,CYP2D25,LOC110260835,LOC110260623,NDUFA6	104004001	199790081	200426001	200428406	200718912	200720007	200927006	200927206	200933509	201542702
1704	5	26100369	26102537	2169	DEL	10	N	STEAP1	106863002	199790081	199790341	199992411	200090056	200090063	200420605	200425501	200425606	200426201	200427310	200427908	200428406	200429709	200521308	200522204	200524904	200528203	200623706	200626004	200626508	200630706	200631203	200719208	200719809	200720308	200720912	200727611	200820408	200820504	200821009	200821404	200823603	200825705	200834106	200924505	200924906	200926609	200927206	200932410	200933208
1705	5	33597832	33601207	3376	DEL	10	Y	STEAP1	199790081	199890871	199931502	199990098	199992411	200090067	62069368
1706	5	40081008	40086151	5144	DUP	63	N	STEAP1	116737012	199790341	200627806	200719809	200823108	6150819115	62069368
1707	5	43223091	43227715	4625	DEL	7	N	STEAP1,LOC102167067	199790341	200419203	200425606	200428406	200524306	200718808	64635058
1708	5	34299336	34301889	2554	DEL	7	N	STEAP1,LOC102168027	199890402	200025104	200028301	200626508	200924906	200928405
1709	5	38311289	38313765	2477	DEL	7	N	STEAP1	199890402	200927006	200933208
1710	5	34722149	34730574	8426	DEL	6	N	STEAP1,PTPRB	199890402	200719504	200727611	200824012	201529301	201544102	568349004
1711	5	82372125	82382224	10100	DUP	3	Y	GNPTAB	199890871	199990098	200090973	200091122	200419203	200625409	200927006	201528604
1712	5	86359975	86363230	3256	DEL	7	N		199890871	200090056	200718805	200720505	200821101	200928405	201543707	201544102	201556810	60278059	63016115
1713	5	5325910	5329022	3113	DEL	8	Y	EFCAB6	199890871	199928701	199992411	200428204	200524306	200718805	200718912	200819704	200821404	200821601	280550413	59879518
1714	5	20205504	20221195	15692	DEL	11	Y	STEAP1	199890871	200033702	200033802	200428105
1715	5	39886678	39888273	1596	MIX	12	N	STEAP1	199890871	200422304	200424601	200425501	200426001	200428504	200523008	200523408	200524904	201542401	201544001
1716	5	70185915	70194339	8425	DEL	4	Y	STEAP1,USP18	199890871	200428204	201513302	201527312	64635058
1717	5	70251152	70251434	283	DEL	11	Y	STEAP1	199990098	200524306	200823108
1718	5	103236319	103238860	2542	DEL	5	N	NAV3	199990325	200090973
1719	5	59209252	59211452	2201	DEL	3	N	STEAP1	199990325	200526912	200718805	200820504	200930305	201513212	201527312	574119010	59879518	60278059	97711003	FAST34720Y
1720	5	4174096	4176886	2791	DEL	2	Y	KIAA0930	104004001	118822010	199990325	200023003	200427302	200625409	200720007	201528604	201542401	201544102	201556810	201556811	483170006
1721	5	20614950	20615210	261	DEL	12	Y	STEAP1	199990325	199992411	200427302	200523706	200631203	200819704	200820008
1722	5	26901416	26908938	7523	DEL	13	Y	STEAP1	199992411	200422304	200427302	200523408	200631203	200720912	200819704	200931906
1723	5	80955489	80959906	4418	DEL	7	N		200090056	200090063
1724	5	79017040	79019937	2898	DEL	8	N		200090056	200090063
1725	5	85689998	85692749	2752	DEL	2	N	LOC102160458	200090989	200427908	200720912
1726	5	97178892	97182845	3954	DEL	2	N		199927206	199967505	200037403	200091122
1727	5	63383925	63388458	4534	DEL	3	Y	STEAP1,LOC110260588	199967505	200032302	200420605	200425606	200428204	200524107	200526912	200720505	200924505	201514007	201543206
1728	5	76991897	76995166	3270	DEL	4	N	LOC106510388	116737012	200025104	200421001	200422304	200524904	200631203	200718912	200720007	200820008	200821803	200824504	200930810	200932811	201556810	201556811
1729	5	99755509	99760180	4672	DEL	11	Y		199927206
1730	5	79746073	79753491	7419	DEL	15	N	LOC110260779	199927206	201527312
1731	5	1273746	1274001	256	DEL	1	N		199928501	200718912	200824504	201543206	201556603	3130211713	500154003	568349004	574119010	6150819115	FAST33361Y
1732	5	103702801	103704269	1469	DEL	2	N	NAV3	199968602	64630526
1733	5	43334626	43342049	7424	DEL	11	N	STEAP1	200028502
1734	5	63342912	63344587	1676	DEL	2	Y	STEAP1	200418906	200421001	200924505
1735	5	87271574	87273941	2368	DEL	1	Y	CDK17	106863002	200418906	200428204	200430203	200824011	200928405	483170006	568349004	64630526	64635058
1736	5	25446701	25452354	5654	DEL	3	Y	STEAP1	200419203	200427310	200727611
1737	5	95692167	95695177	3011	DEL	10	Y	MGAT4C	200420107	200626004	200626508	200631203	200821601	200823603	200824509	200927307	200932811
1738	5	20450991	20461189	10199	DEL	3	Y	STEAP1	200420107	200421001	200424601	200428406	200522204	200523706	200719208	200819905	200821404	200825705	200926609	201556811	280550413	FAST34720Y
1739	5	2368774	2370528	1755	DEL	9	Y		200420107	200720606
1740	5	72437522	72441754	4233	DEL	14	N	CNTN1	200420605	200524508	200720606
1741	5	89346187	89356256	10070	DEL	2	N	CRADD	200421001	200718805	200821101	201512806	201513503	201541912	201542308	201556810	201559602	97711003	FAST34720Y
1742	5	91004077	91004427	351	DEL	3	N	LOC102159120	200422804	200522204	200928405	201556810	201556811
1743	5	24788683	24788953	271	DEL	11	Y	STEAP1,SLC16A7	200424601	200524904
1744	5	74406453	74407795	1343	DEL	5	Y		200424601	200430203
1745	5	31571206	31571483	278	DEL	2	N	STEAP1	200425501	200522204	200626004	200834106	200932410	201544102
1746	5	102654505	102656505	2001	DEL	2	Y	LOC110260828	200425606	200821404	200932410	201513302	FAST30077Z	FAST35954X
1747	5	13641507	13643048	1542	DEL	6	N	STEAP1,RFX4	118822010	200426001	200721705	200932410	200933208	483170006
1748	5	39926733	39929837	3105	DUP	6	N	STEAP1	200427302	200719809
1749	5	81680004	81688430	8427	DEL	6	N		200427908
1750	5	7579360	7579620	261	DEL	2	Y	XPNPEP3	200428105	200523008	201542401	201543206	6150819115	62069368	64635058	FAST35954X
1751	5	40087546	40106732	19187	DUP	1	N	STEAP1	200428406
1752	5	75880496	75882507	2012	DEL	8	Y		200428406	200720606	201558113	64635058
1753	5	20993163	20993435	273	DEL	1	Y	STEAP1	200429709
1754	5	26481172	26484683	3512	DEL	4	N	STEAP1,FAM19A2	200430203
1755	5	73028373	73051253	22881	DEL	1	Y		200522204	200718805	200718912	201541912
1756	5	7164798	7165273	476	DUP	1	Y	ZC3H7B	200523107	200719208	200820504	200924505	201527206	201529301	201529904	201543707	280550413	568349004	60278059	6150819115
1757	5	91329309	91329604	296	DEL	4	Y		200524107
1758	5	93956629	93959372	2744	DEL	12	N		200524508
1759	5	39998068	39999771	1704	DEL	1	N	STEAP1	200524904
1760	5	94334899	94335161	263	DEL	1	N	TMTC3	200526912
1761	5	78615249	78616630	1382	DEL	1	N		200625409	200626004	200630706	200719809	200820504	200821101	59879518	60278059
1762	5	65802010	65803466	1457	DEL	1	Y	STEAP1,AKAP3	200718805
1763	5	63504242	63504518	277	DEL	8	Y	STEAP1,CD163L1	200718912
1764	5	40197399	40198171	773	DEL	1	N	STEAP1	200718912
1765	5	16946299	16946592	294	DEL	1	Y	STEAP1	200718912
1766	5	69008111	69008990	880	DEL	1	Y	STEAP1	200721705	576747012
1767	5	99222452	99222748	297	DEL	1	N	METTL25	200721705
1768	5	7485623	7488189	2567	DEL	2	Y		200721705
1769	5	67894069	67894879	811	DEL	1	Y	STEAP1,LOC102167892	200821601
1770	5	79347018	79349003	1986	DEL	1	N		200821601
1771	5	20241223	20247084	5862	DUP	1	Y	STEAP1	200825705
1772	5	66812912	66813539	628	DEL	1	Y	STEAP1,LOC102161833	200825705
1773	5	39797450	39799801	2352	DUP	1	N	STEAP1	200719208	200820206	200825705
1774	5	39908606	39911590	2985	DUP	1	N	STEAP1	200727611
1775	5	46317054	46324324	7271	DEL	3	N	STEAP1,ARNTL2	200720505	200933509
1776	5	40184299	40192981	8683	DUP	1	N	STEAP1	200820008
1777	5	20745923	20753064	7142	DEL	2	Y	STEAP1	200821101
1778	5	93051188	93055620	4433	DEL	1	N	ATP2B1	200821101
1779	5	4842812	4843085	274	DEL	1	Y	KIAA1644	200824011
1780	5	73723231	73723509	279	DEL	1	Y	PRICKLE1	200824011
1781	5	31572746	31575973	3228	DEL	1	N	STEAP1	116737012	118822010	200824012	201527206	201527312	201541912	201556811	FAST35954X
1782	5	91004671	91004945	275	DEL	1	N	LOC102159120	200824504
1783	5	30631095	30634522	3428	DEL	8	N	STEAP1	201512802
1784	5	31025854	31026994	1141	DEL	1	N	STEAP1,GRIP1	201513302	201527312	201542401	62069368
1785	5	30683656	30685329	1674	DEL	1	N	STEAP1,HELB	201513503
1786	5	83012029	83015441	3413	DEL	4	Y	SLC5A8	201513503
1787	5	28580913	28584724	3812	DEL	1	Y	STEAP1,SRGAP1	201513503
1788	5	39811989	39929790	117802	DUP	1	N	STEAP1	201527003
1789	5	51847727	51850720	2994	DEL	1	N	STEAP1	201529904	59879518
1790	5	40876564	40879385	2822	DEL	1	Y	STEAP1,SYT10	201542401
1791	5	46176150	46178201	2052	DEL	2	N	STEAP1,PPFIBP1	201543206
1792	5	98959124	98962768	3645	DEL	1	N	TMTC2	201543707
1793	5	29626921	29627580	660	DEL	1	N	STEAP1,LEMD3	201556810	483170006
1794	5	86006095	86007832	1738	DEL	1	N	LOC102160458	201558001	97711003
1795	5	26428679	26430799	2121	DEL	2	N	STEAP1,FAM19A2	201558113	63016115
1796	5	39904962	39911603	6642	DUP	2	N	STEAP1	59879518
1797	5	24390270	24393867	3598	DEL	2	N	STEAP1	59879518	60278059
1798	5	40081070	40081727	658	DUP	1	N	STEAP1	116737012
1799	5	68435435	68438418	2984	DEL	2	Y	STEAP1,ERC1	116737012
1800	5	72549017	72551274	2258	DEL	1	N		280570313
1801	5	94591459	94591733	275	DEL	1	N		280761713	574119010
1802	5	25196464	25200609	4146	DEL	1	N	STEAP1	FAST53648U
1803	5	34097805	34106036	8232	DEL	2	N	STEAP1,MYRFL	64630526
1804	5	43543976	43546724	2749	DEL	1	N	STEAP1	483170006
1805	5	16261908	16262979	1072	DEL	1	Y	STEAP1,LARP4,FAM186A	3130211713
1806	5	63219984	63220273	290	DEL	1	Y	STEAP1,CLEC4E	199590090	199690232	200524508	200720505	200924505	201527003	FAST34720Y
1807	5	48999791	49001418	1628	DEL	1	N	STEAP1	104004001	106863002	199590090	199590172	199590201	199790201	199960401	200032302	200090063	200422804	200428105	200526912	200719809	200821009	200821404	200823603	200823605	200825104	200924906	200925909	200927206	200930309	200932410	200933509	201512806	201513212	201514007	201526512	201529301	201542702	201543707	201544001	201556603	201556810	201558001	280550413	280570313	3130211713	483170006	568349004	6150819115
1808	6	38013619	38016811	3193	DEL	7	N	CLIC1	199590090	199890871	200090063	200428204	200430203	200528203	200720606	201529904	568349004	59879518
1809	6	63430071	63433752	3682	DEL	42	Y	RNF223,CLIC1	116737012	127044008	199590090	200422804	200425606	200523107	200524107	200631203	200720308	200821404	200823603	201512802	201512806	3130211713	500154003	574119010	576747012
1810	6	66250856	66253058	2203	DEL	10	Y	CLIC1	116737012	199590090	199590172	199790341	200419203	200428204	200522204	200627806	200630706	200720007	200720505	200820008	200823108	200930810	200933208	201527003	201527206	201543707	201544102	280550413	280570313	280761713	3140134713	60278059	FAST30077Z	FAST34720Y
1811	6	104950314	104975699	25386	DEL	17	Y	CLIC1	199590090	199590172	199790143	199790341	200720912	200933208	201527206	201543707	201544102	280550413	60278059
1812	6	117786153	117789096	2944	DEL	26	Y	NOL4,CLIC1	199590090	200425606	200720007	200720912	200821803	200824504	200927307	201527206	483170006	500154003	574119010	59879518	60278059	6150819115	64630526
1813	6	125663588	125667415	3828	DEL	11	N	CLIC1	199590090	201513302	201513503	201558113	64635058	FAST35954X
1814	6	126642278	126645399	3122	DEL	15	N	CLIC1	199590090	201513302	201513503	201558113	62069368
1815	6	126664956	126668910	3955	DEL	6	N	CLIC1	199590090	199590201	199968602	200727611	200819704	200823605	200834106	200933509	201513503	201527312	201541912	201542702	201557009	201558113	64635058
1816	6	126791656	126802448	10793	DEL	5	N	CLIC1	199590090	199690016	199790081	200420107	200424601	200427908	200428204	200428504	200523408	200626508	201513302	201557009	64630526
1817	6	130188029	130189834	1806	DEL	15	N	PDZK1IP1,CLIC1	127044008	199590090	199590673	199992411	200090989	200418906	200424608	200427302	200427310	200428504	200523107	200523408	200524107	200626508	200631203	200718805	200718808	200718912	200719208	200719504	200727611	200819905	200820206	200820504	200821601	200823603	200824504	200924505	200924906	200927206	200928405	200932811	201513212	201527312	201528604	201529301	201542308	201542702	201543707	201544001	201558001
1818	6	136176542	136179171	2630	DEL	13	N	PDZK1IP1,CLIC1	106863002	199590090	199590673	199690016	199790201	201513212	201527312	201543206	201544102	280570313	FAST30077Z	FAST34720Y
1819	6	136502426	136510022	7597	DEL	54	N	PDZK1IP1,CLIC1	199590090	200823603	200925909	200930305	201528604	201558113
1820	6	136872869	136878083	5215	DEL	12	N	PDZK1IP1,ST6GALNAC3,CLIC1	199590090	199590172	199690016	199992411	200727611	201527003	201542702	201544001	201556811	280550413	60278059	63016115	97711003
1821	6	144132510	144137377	4868	DEL	6	N	PDZK1IP1,CLIC1	127044008	199590090	199790081	199790201	199890099	199890871	199967004	199990325	199992411	200027202	200028206	200090063	200090989	200422304	200424601	200425501	200427908	200428105	200428406	200429709	200522204	200523008	200524306	200524904	200623005	200625409	200626508	200630706	200631203	200719504	200719809	200720308	200720505	200720912	200819905	200820708	200821404	200824011	200824012	200834106	200927307
1822	6	145526397	145527110	714	DEL	13	Y	PDZK1IP1,CLIC1	116737012	118822010	199590172	199590201	199690016	199690232	199790081	199790201	200420605	200421001	200422304	200424601	200424608	200425501	200426001	200426201	200427302	200427310	200427908	200428105	200428504	200430203	200521308	200523008	200523408	200523706	200524306	200524508	200524904	200625409	200626004	200630706	200631203	200719208	200719809	200720007	200720308	200720606	200819704	200820008	200820206
1823	6	149827933	149831031	3099	DEL	54	Y	PDZK1IP1,DOCK7,CLIC1	199590172	199590201	199690232	200424601	200424608	200426001	200429709	200524904	200823603	200823605	3140134713	568349004	64630526
1824	6	578525	582295	3771	DEL	70	Y	ANKRD11	104004001	116737012	199590172	199690232	199790201	199924002	200026905	200419203	200420107	200523107	200526912	200623706	200718805	200718912	200719208	200821601	201512802	201526902	201527003	201544001	201556603	201558001	280761713	97711003	FAST30077Z	FAST53648U
1825	6	11998417	12000470	2054	DEL	13	Y		199590201	201542308
1826	6	151634948	151659746	24799	DEL	26	Y	PDZK1IP1,CLIC1	118822010	127044008	199590201	199690232	199790201	199890402	200023005	200418906	200419203	200420107	200420605	200425501	200428105	200428406	200522204	200523107	200523408	200523706	200524508	200718805	200718808	200727611	200821601	200924906	200927107	200927206	200928405	200930305	200932811	201529301	201543206	201544001	201556810	576747012	6150819115
1827	6	1272104	1273705	1602	DEL	2	Y		199590201	199992411	200523008	200623005	200720007	200824012
1828	6	6124044	6127079	3036	DEL	35	N	LOC102166616	104004001	199590201	200625409	200631203	200820708	200825104	200932410
1829	6	24656259	24658320	2062	DEL	6	Y	CLIC1	199590201	199692650	200090063	200718805	200823603	97711003
1830	6	43800772	43803486	2715	DEL	7	N	LOC100623157,CLIC1	199590201	200422304	200424601	200426001	200430203	200524107	200524306	200524904	200631203	200718805	200719208	200720308	200727611	200819905	200820504	200820708	200821404	200821601	200824011	200825705	200924906	200927006	200927307	200932410	200933509	201513503	201542401	201556603	3130211713	3140134713	483170006	6150819115	62069368	64635058	FAST53648U
1831	6	140916401	140918115	1715	DEL	6	N	PDZK1IP1,NEGR1,CLIC1	118822010	199590673	199690016	199691212	199968602	200023003	200028301	200418906	200420605	200422304	200425501	200426201	200427908	200428204	200428504	200429709	200522204	200523008	200523408	200526912	200528203	200623005	200625409	200718805	200718808	200719208	200719504	200720007	200720505	200721705	200727611	200819704	200820008	200820206	200820408	200820504	200820708	200823605	200824011	200825104	200825705
1832	6	165514444	165531302	16859	DEL	35	N	MAST2	116737012	199590673	199790201	199990325	200524508	200820206	200825705	201512806	201526902	201527003	201529301	201529904	201541912	201542401	201544001	201544102	280550413	60278059	FAST30077Z
1833	6	22617978	22620734	2757	DEL	57	Y		106863002	199590673	199691212	199790201	199924002	200428105	200523107	200719504	200719809	200819704	200819905	200820008	200930810	200931004	200933208	200933509	201543707	280550413	FAST30077Z
1834	6	23464377	23468611	4235	DEL	19	Y	CDH8	106863002	118822010	199590673	199790081	199890871	199990098	199990325	199992411	200090063	200418906	200422804	200424601	200425501	200426001	200426201	200430203	200524904	200819704	200821601	200824011	200834106	200932410	201513212	201529301	201544102	201556603	201558113	280550413	280761713	59879518	62069368	64630526	64635058	97711003	FAST30077Z	FAST35954X
1835	6	67623661	67626111	2451	DEL	19	N	CAMTA1,CLIC1	127044008	199590673	199690016	199692650	199790341	199990325	199992411	200023003	200028206	200090063	200420605	200425606	200427302	200427310	200521308	200523008	200524306	200719208	200721705	200727611	200819704	200823605	200824509	200834106	200924906	200925909	200927107	200927206	200930305	201513212	201513302	201526512	201527312	201541912	201542702	201543707	201556603	201557009	280550413	280761713	568349004
1836	6	119996886	120000995	4110	DEL	36	Y	MOCOS,CLIC1	127044008	199590673	199790081	200025104	200419203	200420605	200428406	200521308	200523008	200524306	201513212	201543206	280550413	3140134713	568349004	60278059	97711003	FAST34720Y
1837	6	138997402	138999838	2437	DEL	44	N	PDZK1IP1,LRRIQ3,CLIC1	199590673	200625409
1838	6	139014297	139021839	7543	DEL	18	N	PDZK1IP1,LRRIQ3,CLIC1	199690016	199690232	199790201	199790341	200428204	200428406	200524306	200719504	200932811	201513212	201513302	201526902	201527312
1839	6	167585148	167587223	2076	DEL	2	N	ST3GAL3	199690016	201542702	201543206
1840	6	32944508	32957342	12835	DEL	13	N	CLIC1	106863002	199690016	199691212	200523008	200523408	200820206
1841	6	109769074	109772924	3851	DEL	3	Y	CLIC1	118822010	199690016	199691212	199692650	199790341	199924002	200028301	200037403	200523008	200819905	200820008	200821601	200925909	200931004	200933208	201513212	201514007	201526512	201526902	201527003	201529301	201529904	201541912	201542308	280570313	280761713	3140134713	59879518	6150819115	FAST30077Z	FAST34720Y	FAST35954X
1842	6	112262996	112263266	271	DEL	6	Y	CLIC1	106863002	199690016	199967101	200024603	200025104	200420605	200428204	200626004	200720308	200720505	200721705	200821009	200824504	200927107	200930305	200931906	200933509	201512802	201512806	201543206	201557009	201558001	3130211713	3140134713	483170006	500154003	568349004	6150819115	97711003	FAST33361Y
1843	6	114823214	114831383	8170	DEL	32	Y	CLIC1	199690016	199790081	199790341	199990098	200090973	200418906	200420107	200422304	200425501	200425606	200426201	200430203	200523008	200523706	200524508	200524904	200626508	200630706	200718805	200820504	59879518	97711003
1844	6	126004817	126008915	4099	DEL	30	N	PIK3C3,CLIC1	199690016	199959504	200418906	200419203	200420107	200526912	200720308	201514007	201529301	201544102
1845	6	148049178	148051477	2300	DEL	22	N	PDZK1IP1,CLIC1	104004001	106863002	199690232	200028206	200419203	200420605	200428204	200524306	200819704	200924906	200925909	200930305	201512806	201513212	201541912	201543707	201556811	500154003	568349004	FAST30077Z
1846	6	162263271	162271108	7838	DEL	10	N	PDZK1IP1,AGBL4	199690232
1847	6	139770760	139772951	2192	DEL	20	N	PDZK1IP1,CLIC1	104004001	199691212	199692650	199790201	200523008	200824504	200925909	200927206	200930305	200930810	200931004	201513503	201527003	201527206	201542308	201556811	59879518	6150819115	63016115	FAST30077Z	FAST34720Y	FAST35954X
1848	6	160551413	160553043	1631	DEL	1	N	PDZK1IP1,OSBPL9	199691212	200932410	200933208
1849	6	102351711	102353829	2119	DEL	22	Y	DLGAP1,CLIC1	199691212	199790143	200090067	200090973	200091122	200421001	200424601	200426001	200428105	200428504	200523107	200523408	200523706	200524508	200524904	200528203	200627806	200631203	200718805	200718912	200819905	200820206	200820408	200821101	200821404	200821601	200823108	200824504	200924505	200928405	200930810	200931004	200931906	200932410	200933208	200933609	201513503	201514007	3140134713	59879518	63016115
1850	6	140015914	140019008	3095	DEL	3	N	PDZK1IP1,CLIC1	199790081	199790143	199890871	200022801	200024104	200028301	200420605	200424608	200425501	200426904	200427302	200427908	200428105	200428406	200428504	200429709	200521308	200523008	200523408	200524306	200626004	200719208	200719504	200719809	200720007	200720308	200819905	200820008	200820206	200820504	200821404	200821601	200821602	200824504	200834106	200927107	200927307	200932811	200933509	201513212	201513302
1851	6	140126772	140130489	3718	DEL	43	N	PDZK1IP1,CLIC1	104004001	106863002	116737012	127044008	199790081	200419203	200523107	200524107	200524904	200526912	200625409	200631203	200821101	200823603	200823605	200824011	200924906	200925909	200933609	201513212	201527312	201528604	201529301	201542308	201542702	201544001	3140134713	568349004	576747012	62069368	63016115	64635058	97711003
1852	6	10402614	10407657	5044	DEL	60	N		199790143	199890871	200932811	59879518
1853	6	126841705	126877676	35972	DEL	33	N	CLIC1	106863002	118822010	199790143	199826007	199890871	199924002	199927206	199967505	199990098	199990325	200023003	200025104	200027202	200090063	200420107	200421001	200428204	200429709	200430203	200522204	200523107	200523408	200623005	200627806	200719504	200719809	200720912	200819704	200819905	200820708	200821601	200821602	200824504	200824509	200834106	200924906	200925909	200927006	200927107	200927206	200927307
1854	6	11211576	11214301	2726	DEL	4	Y	LOC110261267	199790143	199990098	199992411	200419203	200425606	200427908	200524306	200626004	200718912	200721705	200727611	200821602	200930305	200931906	201542401	201544102	201559602	62069368	63016115	64630526	64635058
1855	6	39108922	39111955	3034	DEL	52	Y	LOC110260972,CLIC1	199790201	200025104	200033802	200526912	200720912	200821602	200823603	200823605	200930305	200931906	201529301	201529904	3140134713	59879518	62069368	64635058	97711003
1856	6	56268883	56272401	3519	DEL	21	N	MYADM,CLIC1	106863002	116737012	127044008	199790201	199924002	199968602	200024104	200027202	200037403	200419203	200420605	200428406	200429709	200524306	200526912	200834106	200926609	201513212	201513302	201527312	201541912	201542702	201543707	201544102	201556603	3140134713	568349004	FAST30077Z
1857	6	34885988	34910076	24089	DEL	17	N	CLIC1	199890099	199990098	199990325	199992411	200090056	200090063	200090067	200090989	200420605	200421001	200422804	200425501	200427302	200427310	200428504	200521308	200523408	200526912	200528203	200719208	200720505	200721705	200821101	200825705	200924906
1858	6	137846148	137853824	7677	DEL	28	N	PDZK1IP1,SLC44A5,CLIC1	199890099	199990098	199992411	200090056	200090063	200425501	200427302	200523408	200524508	200825705	201559602
1859	6	101290138	101295912	5775	DEL	25	Y	CLIC1	199890099	199990325
1860	6	101610598	101614643	4046	DEL	11	Y	EPB41L3,CLIC1	104004001	118822010	199890402	199890871	199990325	199992411	200090056	200090989	200420605	200427302	200427310	200521308	200625409	200630706	200631203	200718808	200720007	200720308	200720606	200819704	200820008	200820206	200821601	200824011	200924505	200927307	200930305	200931906	201512802	201556810	3140134713	571376007	6150819115	FAST30077Z
1861	6	157897051	157900924	3874	DEL	2	N	PDZK1IP1,CLIC1	199890402
1862	6	58550896	58551416	521	DUP	34	N	LOC110261044,CLIC1	199890871
1863	6	125418361	125420503	2143	DEL	1	N	CLIC1	199890871	200090063
1864	6	94929079	94932458	3380	DEL	1	N	CLIC1	199990098	199992411	200427302	200523008	200523408	200524904	200931906	201544102	62069368	64630526
1865	6	118688107	118689586	1480	DEL	2	Y	DTNA,CLIC1	199990325	200523107	200819704	200821602	200927006	200932811	200933509	574119010
1866	6	45635826	45642986	7161	DEL	10	N	CLIC1	199990325	199992411	200090973	200931906	201542308	3130211713
1867	6	39107860	39108146	287	DEL	8	N	CLIC1	199992411
1868	6	46264104	46273103	9000	DEL	6	Y	ZNF383,CLIC1	199992411	200523408	201514007	201556810	568349004
1869	6	60007584	60007830	247	DEL	1	N	CLIC1	199992411	200524508
1870	6	65399323	65402064	2742	DEL	5	N	CLIC1	199992411	200427908	200719208	200820504	200824012	200825705	200924906	200930810	201528604	201529301	201543707	201556810	201556811	571376007	63016115
1871	6	76431242	76507584	76343	DEL	2	Y	LOC110261390,CLIC1	118822010	199992411	200090973	200427310	200522204	200523107	200718912	200719208	200821101	201527312	201556810	201556811	571376007	62069368	FAST34720Y
1872	6	145372875	145376600	3726	DUP	15	Y	PDZK1IP1,C6H1orf141,IL23R,CLIC1	199967505	200090056	200425501	200427302	200429709	200521308	200524306	200631203	200719809	200720308	200821404	200834106	200926707	FAST33361Y
1873	6	149130857	149132985	2129	DEL	15	N	PDZK1IP1,CLIC1	116737012	200090056	200426201	200523008	200523107	200523408	200718805	200719504	200824011	200931906	201527003	FAST34720Y
1874	6	13937992	13945827	7836	DEL	14	Y	HYDIN	200090056
1875	6	21427128	21429200	2073	DEL	12	Y		200090063	200427310	200824504	200824509	200930305	201513302	280550413	280761713
1876	6	29549833	29591174	41342	DUP	1	N	GNAO1,CLIC1	199967004	200090067	200419203	200422304	200425606	200428406	200526912	200720505	200821602	200823605	200825104	200834106	200930305	201527206	201541912	201544001	201559602	280550413	3140134713	59879518	63016115	FAST34720Y
1877	6	79329913	79332474	2562	DEL	8	Y	EIF4G3,CLIC1	200090973
1878	6	136599227	136604019	4793	DEL	22	N	PDZK1IP1,CLIC1	118822010	127044008	199957902	200032302	200420605	200427908	200428204	200524508	200630706	200718805	200718912	200719208	200720308	200720505	200720606	200727611	200820708	200821101	200821602	200821803	200823108	200824504	200924906	200927206	200930305	200933509	200933609	201527003	201543206	201543707	201544102	201556810	3140134713	568349004	571376007	576747012	60278059	FAST34720Y	FAST35954X	FAST53648U
1879	6	165309789	165324073	14285	DEL	1	N	PIK3R3	200028206	200028301	200429709
1880	6	105012776	105016849	4074	DEL	40	Y	CLIC1	199968602	200028301	200037403
1881	6	13880285	13887476	7192	DEL	3	Y	LOC102168126	200036302
1882	6	132488374	132492420	4047	DEL	3	Y	PDZK1IP1,CLIC1	200420107	200424601	200720308	200820504	201512806	483170006	97711003
1883	6	30766666	30769456	2791	DEL	1	N	LOC110260952,CLIC1	200420107	200426001	200428406	200523107	200523408	200523706	200718805	200718912	200720606	200727611	200819704	200819905	200820408	200820504	200820708	200821601	200834106	200932811	201542401
1884	6	81862100	81864048	1949	DEL	7	Y	CLIC1	200420605	201529301
1885	6	104598892	104604079	5188	DEL	19	Y	LOC110261176,CLIC1	200421001	200425606
1886	6	169403633	169404970	1338	DEL	2	N		200424608	200721705
1887	6	112263318	112270382	7065	DEL	2	Y	CLIC1	104004001	200424608	200823603	201527312	62069368	64635058
1888	6	86929556	86930607	1052	DEL	2	N	CLIC1	200425606
1889	6	127510152	127512469	2318	DEL	6	N	CLIC1	200425606	200428204	200626004	200727611	200821602	201556811
1890	6	105128571	105132767	4197	DEL	1	Y	CLIC1	200426201	200523107	200626004	200719809	200925909	201512802	FAST30077Z
1891	6	137253428	137256322	2895	DEL	6	N	PDZK1IP1,CLIC1	200426201
1892	6	68556511	68558559	2049	DEL	7	N	UTS2,CLIC1	118822010	200426201	200428204	200819905	200820408	200823605	200932410	201527312
1893	6	101946009	101948058	2050	DEL	1	Y	CLIC1	200427302	200931004	200931906	201543707	280550413	280570313	280761713	62069368	64630526	64635058	97711003
1894	6	125089059	125092646	3588	DEL	8	N	CLIC1	200427302	200528203	200825705
1895	6	3204763	3206729	1967	DEL	11	N	C6H16orf74	200428204	200524508
1896	6	110342953	110343219	267	DEL	3	Y	LOC110261185,CLIC1	200428204	568349004
1897	6	122201912	122203039	1128	DEL	2	N	CLIC1	200428204
1898	6	128190470	128193324	2855	DEL	2	N	PARD6G,CLIC1	200428504	200927006
1899	6	139917590	139917857	268	DEL	1	N	PDZK1IP1,CLIC1	200428504	200819905
1900	6	137493522	137495073	1552	DEL	2	N	PDZK1IP1,MSH4,CLIC1	200522204
1901	6	140125661	140125968	308	DEL	2	N	PDZK1IP1,CLIC1	200523008
1902	6	141759556	141761611	2056	DEL	1	N	PDZK1IP1,LOC106507647,LOC106507648,CLIC1	200523008
1903	6	18059357	18061117	1761	DEL	1	N	TANGO6	200523008
1904	6	18062460	18062768	309	DEL	1	N	TANGO6	200523008	62069368
1905	6	21484181	21485574	1394	DEL	1	Y		200523008
1906	6	45661188	45661788	601	DEL	2	N	LOC100736945,CLIC1	200523408
1907	6	142743621	142743892	272	DEL	1	N	PDZK1IP1,LRRC7,CLIC1	106863002	200524306	201556603
1908	6	140287243	140288523	1281	DEL	1	N	PDZK1IP1,CLIC1	200524508
1909	6	14974813	14977474	2662	DEL	3	N		200524508
1910	6	24542428	24542721	294	DEL	1	Y	CLIC1	200524508
1911	6	27489312	27489599	288	DEL	1	Y	TERB1,CLIC1	200524508	201543206
1912	6	32855344	32857667	2324	DEL	1	N	CLIC1	200524508
1913	6	88341026	88342613	1588	DEL	2	N	SPOCD1,CLIC1	200524508
1914	6	108459870	108460150	281	DEL	1	Y	CLIC1	200524508
1915	6	122895236	122896717	1482	DEL	1	N	CLIC1	200524508
1916	6	133238958	133239422	465	DEL	1	N	PDZK1IP1,CLIC1	200524508
1917	6	139670037	139672056	2020	DEL	1	N	PDZK1IP1,CLIC1	200524508
1918	6	149197649	149197971	323	DEL	1	N	PDZK1IP1,CLIC1	200526912
1919	6	149603127	149604588	1462	DEL	1	Y	PDZK1IP1,ATG4C,CLIC1	200625409	200932410
1920	6	139830319	139832748	2430	DEL	1	N	PDZK1IP1,CLIC1	200625409	200626004	200627806	200720308	200720606	200720912	200721705	200819704	200824011	200824012	200925909	200927107	200930305	200931906	200933208	201512802	201513503	201527206	201557009	201558113	576747012	FAST35954X
1921	6	43804319	43805245	927	DEL	2	N	LOC100623157,CLIC1	200627806
1922	6	136496558	136500335	3778	DEL	22	N	PDZK1IP1,CLIC1	200718805	200718912	3140134713
1923	6	41352377	41355129	2753	DEL	1	Y	TSHZ3,CLIC1	200718808
1924	6	152738747	152740931	2185	DEL	3	Y	PDZK1IP1,CLIC1	200718912	200719208	200720912	200824011	200933208
1925	6	137251060	137251346	287	DEL	1	N	PDZK1IP1,CLIC1	200718912
1926	6	38780271	38834882	54612	DUP	5	Y	CLIC1	200932811
1927	6	76875913	76877476	1564	DEL	1	N	IGSF21,CLIC1	200721705
1928	6	81496515	81496830	316	DEL	1	Y	CLIC1	200821601
1929	6	33702548	33702819	272	DEL	1	N	CLIC1	200823603	200927206
1930	6	127713836	127714510	675	DUP	1	N	CLIC1	104004001	106863002	200927206
1931	6	108634999	108638985	3987	DEL	2	Y	LAMA3,CLIC1	200933208
1932	6	162344231	162346046	1816	DEL	3	N	PDZK1IP1,AGBL4	200727611	200834106	3140134713	571376007	6150819115
1933	6	139107534	139109125	1592	DUP	1	N	PDZK1IP1,LRRIQ3,CLIC1	200719208
1934	6	78349287	78352275	2989	DEL	5	N	CLIC1	200719208
1935	6	19838999	19840153	1155	DEL	1	Y	CNGB1	200819704	568349004
1936	6	114713584	114714053	470	DUP	1	Y	CLIC1	200720007	200824504	200927307
1937	6	153007913	153009865	1953	DEL	2	Y	PDZK1IP1,FGGY,CLIC1	200819905	201528604	201558001
1938	6	110985458	110985781	324	DEL	3	Y	CLIC1	200821803
1939	6	10192318	10199644	7327	DEL	3	N	LOC110260910	200824012	200934309
1940	6	120326791	120328725	1935	DEL	1	Y	FHOD3,CLIC1	200834106
1941	6	9998159	10000100	1942	DEL	2	N	VAT1L	200927006
1942	6	11883595	11885508	1914	DEL	1	Y		200927307	201542702
1943	6	34764589	34765959	1371	DEL	1	N	CLIC1	200933509
1944	6	166091440	166091748	309	DEL	2	Y	LOC100514776	200933609	201527312
1945	6	36606287	36608032	1746	DEL	1	N	ABCC12,CLIC1	201512806	201556810	201559602	3130211713	3140134713	483170006	574119010	6150819115
1946	6	72699738	72703649	3912	DEL	2	Y	CLIC1	201513302	201513503	201528604	201544102	201556603	201558113	6150819115	62069368	63016115	64630526	64635058
1947	6	57227966	57231700	3735	DEL	8	N	LOC110261288,CLIC1	201514007	201529904	201542308	201558113	59879518	FAST35954X
1948	6	43936067	43944004	7938	DEL	11	N	KIAA0355,CLIC1	201527206
1949	6	114034409	114036670	2262	DEL	6	Y	CLIC1	201529301	201529904	201542308	59879518	FAST35954X
1950	6	117691049	117692151	1103	DEL	1	Y	NOL4,CLIC1	201542401
1951	6	114750932	114756264	5333	DEL	5	Y	CLIC1	201542702	571376007	64635058
1952	6	34766419	34769159	2741	DEL	1	N	CLIC1	201556811
1953	6	169121070	169123674	2605	DEL	3	N	FOXJ3,LOC110261249	280570313
1954	6	124240903	124243604	2702	DEL	1	N	CLIC1	483170006
1955	6	167534912	167535223	312	DEL	1	N	ST3GAL3	483170006
1956	6	58659743	58693963	34221	DUP	1	Y	LOC110261045,LOC110261047,LOC100622568,CLIC1	568349004
1957	6	108539319	108542028	2710	DEL	1	Y	CLIC1	FAST33361Y
1958	6	167293169	167313975	20807	DUP	1	N	SLC6A9,CCDC24,B4GALT2	199590090	199927206	199928501	199992411	200032302	200036302	200426001	200428204	200430203	200523107	200526912	200631203	200719208	200719504	200720308	200824504	201513302	201544102	571376007	576747012	59879518	64635058
1959	6	75798551	75800256	1706	DEL	1	N	CLIC1	104004001	106863002	199590090	199590673	199691212	199692650	199790143	199890402	199968602	199990098	199992411	200032302	200090056	200090973	200419203	200420107	200422304	200424601	200425606	200427302	200427310	200427908	200428204	200428504	200429709	200521308	200522204	200523107	200523706	200524107	200524306	200526912	200528203	200834106	200925909	201513302	201513503	201514007	201527312	201543707	201556603
1960	7	11004141	11011776	7636	DEL	22	N	LOC110261780	104004001	106863002	118822010	199590090	199590673	199690016	199691212	199790081	199790201	200422304	200422804	200425501	200428204	200429709	200625409	200627806	200631203	200718912	200720007	200720606	200819704	200820008	200820708	200824011	200824012	200824504	200825705	200924906	200927307	200931906	200932410	200932811	200933609	201512802	201512806	201513302	201513503	201514007	201527206	201527312	201528604
1961	7	20532060	20539318	7259	DEL	48	N	SLC17A4,SLC17A1	104004001	199590090	199590673	199690232	199890402	200090063	200090067	200824011	200824012	200927107	201512802	201512806	201513503	201528604	201529301	201557009	59879518	60278059	62069368	63016115
1962	7	24592104	24597149	5046	DUP	62	Y		118822010	199590090	199590673	199690232	199692650	199790081	199790341	200420605	200422804	200426001	200524508	200720308	200820504	201512802	201513302	201513503	201526512	201527312	201529301	201541912	201542308	201542401	201543206	201556603	201556810	201557009	201558001	201558113	59879518
1963	7	48017137	48019600	2464	DEL	20	Y		199590090	201543707	FAST34720Y
1964	7	70869115	70872300	3186	DEL	29	Y	LOC102165644	199590172	199990325	200420605	200427302	200427908	200521308	200524904	200528203	200627806	200720912	200721705	200727611	200819704	201526512	201527003	201527312	201543707	60278059
1965	7	117396197	117400837	4641	DEL	3	N		127044008	199590172	199590201	199690232	201513212	201527003	201527206	201557009	201558113	280550413	97711003
1966	7	14957701	14967923	10223	DUP	18	Y		199590172	199590673	199790081	200419203	200420605	200422804	200425606	200430203	200523008	200524508	200630706	200924906	200932410	201513212	201513302	201513503	201527312	201529301	201543707	201544001	201556603	3140134713	6150819115	62069368	64630526	64635058	97711003	FAST35954X
1967	7	21558872	21563833	4962	DEL	11	Y	LOC102160564	199590172	200428406	200430203	200524306	200719208	200719809	200820504	200825705	200925909	200928405	574119010
1968	7	35580099	35586047	5949	DEL	28	N	LOC110261521	127044008	199590201	199890402	200426201	200523107	200524508	200524904	200720308	200933609	201513212	201542401	201556810	571376007	574119010
1969	7	105534160	105536755	2596	DEL	11	N		116737012	118822010	199590201	199590673	199690232	199691212	199790143	199790341	199890099	199990325	200090056	200090067	200426001	200427302	200428504	200429709	200522204	200524107	200526912	200625409	200631203	200718912	200721705	200820008	200821601	200821602	200823603	200930810	200932811	201542308	201542702	201543707	201556603	201556811	201558113	280550413	483170006	568349004	6150819115	62069368	FAST30077Z
1970	7	104709401	104711798	2398	DEL	14	Y		199590201	199790081	200626508	200719208	280550413	280761713	FAST53648U
1971	7	105710883	105719192	8310	DEL	41	N	LOC102165146	199590201	199992411	200090067	200422804	200426001	200524904	200630706	200631203	200934309	201513212
1972	7	112179544	112183529	3986	DEL	7	Y		199590673	199691212	200090056	200425606	200825104	200933208	FAST33361Y
1973	7	113072406	113093345	20940	DEL	10	Y	LOC106504538	116737012	199590673	199992411	200090989	200091122	200424608	200524306	200626004	200720912	200825705	200834106	201513212	201557009	62069368	FAST33361Y
1974	7	24580080	24592229	12150	MIX	7	Y		106863002	127044008	199690016	199691212	199790201	199890871	199924002	199968602	200025104	200028301	200032302	200090056	200090063	200090067	200422304	200425501	200427908	200428204	200428504	200429709	200430203	200522204	200523008	200526912	200626207	200819905	200820708	200821404	200821602	200834106	200925909	200926609	200927006	200927206	200932410	200933509	201542308	201556603	201557009	201558001	201558113
1975	7	118663052	118664748	1697	DEL	15	Y		127044008	199690016	199692650	200090056	200090063	200422804	200428105	200526912	200819704	200834106	200932811	200933208	201512806	201526512	201528604	201529904	201542308	201542702	201543206	201544001	201556810	201558113	201559602	571376007	59879518	60278059	63016115
1976	7	6813075	6821315	8241	DEL	42	Y		199690016	200927006	3130211713	6150819115
1977	7	45994786	46000535	5750	DEL	27	Y		199690016	200419203	200424601	200425606	200526912	201513503	201529301	201529904	3140134713	568349004	574119010	59879518	60278059	62069368	FAST30077Z	FAST33361Y
1978	7	49297056	49299026	1971	DEL	4	Y	ARNT2	199690016	201556811	280761713
1979	7	71905137	71913013	7877	DEL	16	Y		199690016
1980	7	85363828	85365678	1851	DEL	3	N		199690232	199790341	200424601	200524508	200720912	201544001	483170006
1981	7	95157401	95161080	3680	DEL	1	N	SIPA1L1	118822010	199690232	200418906	200425606	200430203	200523008	200523408	200528203	200625409	200627806	200718912	200720007	200819704	200820008	200820408	200821101	200823108	200823603	200823605	200824504	200924906	200927006	200927206	200930305	200931906	200932811	200933609	201512802	201513503	201514007	201556810	201556811	201557009	6150819115	64630526
1982	7	12862435	12865698	3264	DEL	7	N		199690232	200820408	200927006
1983	7	28344543	28347115	2573	DEL	35	N	PRIM2	199691212	200023003	200420107	200424601	200427908	200428105	200428504	200523107	200524107	200720606	200819704	200820008	200924906
1984	7	35025980	35027346	1367	DEL	3	N	KIF6	199692650	200523008
1985	7	112446747	112452700	5954	DEL	13	Y	TTC7B	199692650	199790081	199790341	199967505	200022801	200023003	200026905	200028206	200036302	200426001	200426201	200523107	200523408	200523706	200622604	200627009	200821803	200824504	200927006	200927307	200930305	201513503	201529301	201542702	280761713	500154003	62069368
1986	7	61184477	61192709	8233	DEL	2	Y		106863002	199790081	199890402	200428406	201527312
1987	7	69454968	69462832	7865	DEL	27	Y		199790081	199924002	200028206	200424601	200426201	200427302	200428406	200428504	200523107	200523706	200524904	200718912	200727611	200819704	200820008	200821601	200823605	200927206	201513503	201527206	201544001	483170006	568349004	60278059	FAST34720Y	FAST53648U
1988	7	81970603	81975011	4409	DEL	5	Y	LOC106504490	199790341	200023003	200420107	201527003	201558001
1989	7	87013910	87017156	3247	DEL	26	Y	SLCO3A1	116737012	199790341	200425606	200427908	200430203	200523008	200630706	200720007	200720606	200823108	200927206	200931004	200932410	201527312
1990	7	57462116	57465841	3726	DEL	5	Y	PEAK1	199790341	200420107	200424601	200425606	200426201	200523008	200523107	200523408	200524508	200630706	200720007	200720606	200820206	200821601	200824011	200824012	200825104	200825705	200924906	200932410	201529301	201542702	201543206	201556810	201558001	3130211713	3140134713	568349004	571376007	574119010	59879518	6150819115	62069368	63016115	FAST33361Y
1991	7	66728551	66731896	3346	DEL	14	Y	NPAS3	199890402	200824012
1992	7	74522320	74527108	4789	DEL	35	Y	STXBP6	104004001	127044008	199890402	200422804	200429709	200522204	200526912	200719208	200720912	200819704	200825705	200932811	201528604	201543206	571376007	59879518
1993	7	36352831	36355195	2365	DEL	2	Y		199890871	200422304	200425501	201543206	201544102	64635058	FAST34720Y
1994	7	46554082	46571368	17287	DEL	16	Y	LOC106504562,LOC100526118	199890871	199927206	199967505	199968602	199992411	200425606	200523008	200625409	200720606	200821803	200925909	201512802	201512806	201527003	201542702	201559602	64630526	FAST34720Y	FAST35954X
1995	7	10885982	10889445	3464	DEL	7	N	LOC106504325	104004001	118822010	199890871	199967004	199990098	199992411	200023003	200032502	200033802	200091122	200418906	200419203	200420107	200421001	200422304	200427302	200427908	200428105	200521308	200523008	200523107	200523408	200524107	200524306	200623706	200720505	200720606	200720912	200727611	200819704	200819905	200821803	200834106	200924505	200927006	200927307	200930305	200930309	200933208	201543206	201543707
1996	7	65364048	65371425	7378	DEL	19	Y		199924002	199990098	200026905	200090056	200422804	200523706	200524306	200626508	200627806	200819704	200820008
1997	7	104527096	104534755	7660	DEL	46	N		199990325	200526912	201558001	280761713
1998	7	89495701	89502099	6399	DEL	11	Y	FUT8	199992411	200420605	200427302	200521308	200626004	200627806	200630706	200631203	200719809	200720912	200819704	200821601	200823108	200824011	200930305	200930810	200933208	200933609	200934309	201528604	280761713
1999	7	5992666	5999851	7186	DEL	4	N		200090056
[truncated: 1,539 more rows]
[truncated: 134 more columns]
