# Supplementary material for: A Survey of Copy Number Variation in the Porcine Genome Detected From Whole-Genome Sequence
Source: Front Genet. 2019 Aug 16;10:737. doi: 10.3389/fgene.2019.00737 (PMC6707380; doi:10.3389/fgene.2019.00737)
Supplement: Table S5 — Breed specific CNVR. [file Table_5.xlsx]

## Sheet: Sheet1
CNVR Number	Chromosome	Start	End	CNVR Type	Breed	# Animals
73	1	78725117	78727913	DEL	Landrace	3
75	1	7337798	7339442	DEL	Landrace	1
77	1	24013826	24017998	DEL	Landrace	1
83	1	14369360	14371563	DEL	Landrace	1
109	1	67588457	67592981	DEL	Landrace	1
121	1	106397870	106398144	DEL	Landrace	1
131	1	8343	11521	DUP	Landrace	2
192	1	168395314	168395905	DEL	Landrace	1
193	1	173780877	173782770	DEL	Landrace	1
218	1	21320	26939	DUP	Landrace	1
233	1	9162870	9164972	DEL	Landrace	1
234	1	9165291	9165543	DEL	Landrace	1
263	1	76793554	76799388	DEL	Landrace	1
272	1	9013740	9014029	DEL	Landrace	1
275	1	38514846	38516917	DEL	Landrace	1
288	1	2051668	2051930	DEL	Landrace	1
302	1	113641593	113652453	DEL	Landrace	1
359	1	233197400	233201088	DEL	Duroc	1
374	1	13548585	13548833	DEL	Duroc	1
381	1	203861963	203862237	DEL	Landrace	2
385	1	61948754	61951305	DEL	Landrace	1
388	1	128165290	128192882	DUP	Landrace	1
396	1	12381137	12383784	DEL	Landrace	1
399	1	54610848	54624582	DEL	Landrace	1
403	1	10499106	10501700	DEL	Landrace	1
417	1	196823496	196830783	DEL	Duroc	1
428	1	208076215	208077938	DEL	Duroc	1
462	1	73095726	73097736	DEL	Duroc	1
463	1	73363973	73366963	DEL	Duroc	3
468	1	111014066	111062177	DUP	Duroc	1
470	1	8274	8792	DUP	Duroc	1
475	1	26301871	26307350	DEL	Duroc	1
479	1	162506494	162509034	DEL	Duroc	1
480	1	164120373	164122223	DEL	Duroc	1
491	1	57245239	57255878	DEL	Duroc	2
499	1	73074916	73077888	DEL	Duroc	2
506	1	39986165	39987235	DEL	Duroc	1
512	1	33096059	33096683	DEL	Duroc	1
513	1	33097278	33099367	DEL	Duroc	1
514	1	36188747	36191244	DEL	Duroc	1
515	1	141360833	141364613	DEL	Duroc	1
516	1	8146915	8148993	DEL	Duroc	1
517	1	8149317	8149751	DEL	Duroc	1
520	1	49091981	49092287	DEL	Duroc	1
521	1	21652701	21659111	DEL	Duroc	1
530	1	50158697	50161179	DEL	Duroc	1
531	1	77786293	77789285	DEL	Duroc	1
532	1	8208345	8210474	DEL	Duroc	1
533	1	32199831	32201782	DEL	Duroc	1
534	1	43219384	43222728	DEL	Duroc	1
536	1	208566713	208569152	DEL	Duroc	2
545	1	243767208	243769644	DEL	Duroc	1
548	1	46679158	46681896	DEL	Duroc	1
550	1	184663493	184666412	DEL	Duroc	2
551	1	20843103	20850370	DEL	Duroc	1
556	1	142751906	142759958	DEL	Duroc	1
560	1	8656145	8658034	DEL	Duroc	1
562	1	23461675	23463185	DEL	Duroc	1
571	1	64035947	64037143	DEL	Duroc	1
577	1	40678631	40679524	DEL	Composite	5
578	1	15754449	15767131	DEL	Composite	2
579	1	125548734	125556771	DEL	Composite	7
581	1	168796355	168804426	DEL	Composite	4
584	1	25846202	25847916	DEL	Composite	4
585	1	80506886	80510824	DEL	Composite	2
586	1	125080551	125087662	DEL	Composite	16
590	1	101907241	101910793	DEL	Composite	24
591	1	105139399	105140308	DEL	Composite	1
593	1	55301746	55530119	DEL	Composite	1
594	1	53329796	53330077	DEL	Composite	1
596	1	102763559	102771198	DEL	Composite	2
599	1	66342629	66344440	DEL	Composite	2
600	1	50611402	50615741	DEL	Composite	3
606	1	27597083	27599333	DEL	Composite	2
609	1	16974754	16977197	DEL	Composite	2
610	1	8703	9400	MIX	Composite	2
611	1	18509381	18509642	DEL	Composite	1
612	1	24582158	24584114	DEL	Composite	2
613	1	5205553	5208834	DEL	Composite	4
614	1	42654108	42654408	DEL	Composite	1
615	1	50510837	50511141	DEL	Composite	1
617	1	73841870	73843427	DEL	Composite	1
618	1	88329552	88331930	DEL	Composite	16
619	1	97807093	97808739	DEL	Composite	2
623	1	112643954	112646508	DEL	Composite	1
624	1	35629997	35635285	DEL	Composite	4
627	1	146511171	146515825	DEL	Composite	2
629	1	119150560	119156574	DEL	Composite	3
630	1	11169705	11171204	DEL	Composite	1
637	1	123746024	123747340	DEL	Composite	7
638	1	95388962	95390219	DEL	Composite	2
639	1	21875114	21883180	DEL	Composite	1
640	1	170021863	170023245	DEL	Composite	1
641	1	177931516	177931887	DEL	Composite	1
642	1	72116934	72119004	DEL	Composite	4
643	1	94642739	94646913	DEL	Composite	1
644	1	36698133	36700999	DEL	Composite	18
645	1	22115067	22115342	DEL	Composite	1
646	1	59383031	59385465	DEL	Composite	8
648	1	256509683	256511850	DEL	Composite	2
653	1	72723018	72731053	DEL	Composite	7
655	1	37452869	37456641	DEL	Composite	10
656	1	59403406	59404871	DEL	Composite	1
657	1	116932854	116934162	DEL	Composite	1
658	1	133937669	133939199	DEL	Composite	2
659	1	5641318	5646512	DEL	Composite	7
660	1	16366310	16367991	DEL	Composite	2
661	1	19428207	19428843	MIX	Composite	6
662	1	49647838	49650682	DEL	Composite	10
664	1	56865192	56867113	DEL	Composite	1
668	1	93786426	93926729	DEL	Composite	5
669	1	15143542	15145490	DEL	Composite	3
671	1	55732275	55734298	DEL	Composite	2
672	1	63385093	63387033	DEL	Composite	2
675	1	60346117	60347385	DEL	Composite	4
676	1	24484949	24489787	DEL	Composite	1
677	1	148966383	148966652	DEL	Composite	3
678	1	149135759	149136374	DEL	Composite	5
680	1	38450743	38452798	DEL	Composite	3
681	1	58712522	58714889	DEL	Composite	8
682	1	6470414	6470694	DEL	Composite	1
683	1	14631996	14634635	DEL	Composite	3
684	1	33094265	33096421	DEL	Composite	1
685	1	42571078	42578304	DEL	Composite	5
687	1	81293423	81299526	DEL	Composite	5
689	1	207613207	207615664	DEL	Composite	1
690	1	8030128	8032094	DEL	Composite	1
691	1	52325875	52328274	DEL	Composite	1
692	1	9639021	9645249	DEL	Composite	3
693	1	1580532	1583821	DEL	Composite	4
694	1	4002870	4004448	DEL	Composite	3
695	1	3488447	3494705	DEL	Composite	5
696	1	4252780	4254091	DEL	Composite	2
697	1	12355012	12355284	DEL	Composite	1
698	1	12388138	12388418	DEL	Composite	1
699	1	12459985	12460253	DEL	Composite	1
700	1	12315090	12671020	DEL	Composite	1
701	1	160108688	160111584	DEL	Composite	6
702	1	192284229	192288558	DEL	Composite	10
703	1	96997282	96998847	DEL	Composite	3
707	1	36351698	36354012	DEL	Composite	8
708	1	177273074	177276287	DEL	Composite	18
709	1	101921521	101923941	DEL	Composite	1
710	1	31591774	31594885	DEL	Composite	1
713	1	138224596	138224902	DUP	Composite	5
714	1	170635912	170637109	DEL	Composite	1
715	1	22333834	22336058	DEL	Composite	1
716	1	2322270	2322550	DEL	Composite	1
717	1	52281413	52281692	DEL	Composite	1
718	1	61894898	61896033	DEL	Composite	1
719	1	66938333	66938630	DEL	Composite	4
720	1	9699904	9702579	DEL	Composite	1
721	1	2422819	2424995	DEL	Composite	1
722	1	22621961	22623083	DEL	Composite	1
725	1	19463618	19463889	DEL	Composite	1
726	1	33326579	33334634	DEL	Composite	8
727	1	72356915	72360669	DEL	Composite	13
728	1	69417194	69420776	DEL	Composite	6
731	1	45120807	45122323	DEL	Composite	8
732	1	61062947	61067539	DEL	Composite	2
734	1	22077420	22132298	DEL	Composite	1
736	1	58775267	58779678	DEL	Composite	2
737	1	1128130	1130359	DEL	Composite	2
739	1	60888821	60892775	DEL	Composite	5
740	1	17160934	17163904	DEL	Composite	1
742	1	15277617	15279941	DEL	Composite	3
743	1	15400189	15403849	DEL	Composite	1
744	1	25725482	25728329	DEL	Composite	1
747	1	64267562	64269185	DEL	Composite	3
748	1	161568225	161580852	DEL	Composite	1
753	1	38774915	38776711	DEL	Composite	3
754	1	27198432	27205766	DEL	Composite	1
757	1	147770363	147772012	DEL	Composite	9
758	1	174089683	174089973	DEL	Composite	4
760	1	2301250	2302383	DEL	Composite	1
761	1	233315701	233321937	DEL	Composite	1
762	1	28260034	28261388	DEL	Composite	3
763	1	29744533	29747057	DEL	Composite	4
764	1	7105996	7106263	DEL	Composite	3
766	1	54611029	54611740	DUP	Composite	1
767	1	249520151	249522068	DEL	Composite	1
768	1	64688734	64690192	DEL	Composite	1
769	1	12382410	12382643	DEL	Composite	3
770	1	70589086	70591586	DEL	Composite	2
774	1	110770903	110777673	DEL	Composite	2
776	1	473827	477639	DEL	Composite	2
777	1	15689246	15690796	DEL	Composite	1
778	1	60995987	60997408	DEL	Composite	3
779	1	37312251	37317428	DEL	Composite	5
780	1	47083713	47097171	DUP	Composite	3
782	1	13072576	13074133	DEL	Composite	5
783	1	29949074	29950126	DEL	Composite	1
784	1	29950250	29952035	DEL	Composite	1
785	1	43712457	43716143	DEL	Composite	2
786	1	45680485	45682572	DEL	Composite	2
788	1	153259147	153263190	DEL	Composite	1
790	1	50060323	50063784	DEL	Composite	2
791	1	144880728	144880994	DEL	Composite	1
792	1	83889024	83891607	DEL	Composite	3
793	1	90275085	90275353	DEL	Composite	5
795	1	24016494	24018269	DEL	Composite	9
796	1	75119138	75120834	DEL	Composite	2
798	1	47753878	47754243	DEL	Composite	1
799	1	232584168	232585783	DEL	Composite	2
800	1	37466478	37466758	DEL	Composite	1
802	1	45658175	45659310	DEL	Composite	2
804	1	60685176	60686705	DEL	Composite	1
806	1	192284530	192284804	DEL	Composite	2
807	1	96312985	96314514	DEL	Composite	2
808	1	125449682	125449976	DEL	Composite	2
809	1	14401819	14402100	DEL	Composite	1
810	1	32994152	32994436	DEL	Composite	1
811	1	36118960	36120959	DEL	Composite	1
812	1	4175960	4176238	DEL	Composite	1
813	1	4505575	4505898	DEL	Composite	2
815	1	148854513	148858572	DEL	Composite	6
816	1	7342457	7365000	DUP	Composite	1
817	1	19362608	19364278	DEL	Composite	3
818	1	195332112	195332374	DEL	Composite	1
819	1	19180786	19181300	DEL	Composite	1
820	1	22843839	22847789	DEL	Composite	1
821	1	123748524	123749134	DEL	Composite	6
822	1	127785723	127785988	DEL	Composite	2
823	1	31622892	31623522	DEL	Composite	1
824	1	42996682	43000401	DEL	Composite	1
826	1	39760968	39761216	DEL	Composite	1
827	1	48039240	48042260	DEL	Composite	5
828	1	124600939	124601212	DEL	Composite	7
829	1	12676645	12679571	DEL	Composite	2
833	1	92008069	92009061	DEL	Composite	1
834	1	106101610	106423015	MIX	Composite	2
836	1	36430765	36431193	DEL	Composite	1
837	1	37345277	37345556	DEL	Composite	1
838	1	50086103	50086402	DEL	Composite	1
839	1	9052023	9052611	DEL	Composite	1
840	1	16453491	16453785	DEL	Composite	1
841	1	36705276	36705851	DEL	Composite	1
842	1	37372954	37373245	DEL	Composite	1
843	1	75329940	75330226	DEL	Composite	1
845	1	178184026	178184338	DEL	Composite	1
846	1	198848916	198850685	DEL	Composite	1
847	1	18692909	18694256	DEL	Composite	1
848	1	99616757	99617067	DEL	Composite	1
849	1	126565993	126566279	DEL	Composite	1
850	1	115997813	115998074	DEL	Composite	1
851	1	2212372	2213121	DEL	Composite	1
852	1	9187191	9187590	DEL	Composite	1
853	1	54290182	54290462	DEL	Composite	1
855	1	4018750	4019035	DEL	Composite	1
856	1	15585836	15587925	DEL	Composite	3
857	1	35989860	35990968	DEL	Composite	1
858	1	37209804	37210117	DEL	Composite	1
860	1	4670402	4673002	DEL	Composite	6
861	1	127160382	127163869	DEL	Composite	2
862	1	121309827	121310628	DUP	Composite	1
863	1	28617802	28619284	DEL	Composite	1
864	1	12100988	12101550	DEL	Composite	3
866	1	114178871	114180633	DEL	Composite	1
867	1	21308526	21310733	DEL	Composite	1
868	1	136517675	136525906	DEL	Composite	7
869	1	26245739	26247281	DEL	Composite	1
872	1	12387450	12389453	DEL	Composite	3
874	1	93915365	93915664	DEL	Composite	1
876	1	25848232	25848538	DEL	Composite	3
879	1	67192557	67194828	DEL	Composite	2
882	1	38020807	38022168	DEL	Composite	4
883	1	12077096	12077305	DEL	Composite	1
884	1	16090811	16091801	DEL	Composite	3
885	1	75194405	75194832	DEL	Composite	1
886	1	3600029	3705212	DUP	Composite	8
887	1	17077913	17078212	DEL	Composite	4
888	1	27134617	27136256	DUP	Composite	1
889	1	3428457	3428872	DEL	Composite	5
890	1	90269856	90270120	DEL	Composite	3
891	1	16465919	16466202	DEL	Composite	1
892	1	20618078	20618353	DEL	Composite	3
893	1	40096652	40102519	DEL	Composite	1
895	1	145017018	145018249	DEL	Composite	2
896	1	19694249	19694509	DEL	Composite	1
897	1	20638563	20646623	DEL	Composite	5
898	1	17468029	17469917	DEL	Composite	1
899	1	78065166	78083194	DEL	Composite	2
900	1	14546801	14549781	DEL	Composite	2
902	1	210299683	210305485	DEL	Composite	6
903	1	32999577	33001210	DEL	Composite	1
904	1	44170593	44171347	DUP	Composite	2
905	1	7433205	7435411	DEL	Composite	1
906	1	76121506	76121801	DEL	Composite	1
907	1	2095709	2096501	DEL	Composite	3
908	1	54201852	54204164	DEL	Composite	3
909	1	124598092	124600732	DEL	Composite	4
910	1	13743133	13743967	DUP	Composite	3
911	1	19930817	19931411	DEL	Composite	1
912	1	23032239	23032509	DEL	Composite	2
913	1	29290152	29290877	DUP	Composite	1
914	1	80996419	80997517	DEL	Composite	1
916	1	6432859	6434650	DEL	Composite	4
917	1	116896085	116897133	DEL	Composite	1
918	1	272922758	272923061	DEL	Composite	1
919	1	115027916	115028703	DUP	Composite	4
921	1	19787084	19787306	DEL	Composite	1
922	1	96663837	96664116	DEL	Composite	1
923	1	116945713	116953205	DEL	Composite	3
924	1	6284451	6288751	DEL	Composite	3
925	1	39168237	39170557	DEL	Composite	2
926	1	50483306	50484966	DEL	Composite	1
927	1	200483688	200485025	DEL	Composite	1
929	1	255138539	255138815	DEL	Composite	1
930	1	74925856	74927172	DEL	Composite	1
932	1	40679920	40681033	DEL	Composite	3
934	1	30705087	30706198	DEL	Composite	1
935	1	136256687	136256958	DEL	Composite	1
936	1	9181079	9183261	DEL	Composite	4
939	1	127452152	127453836	DEL	Composite	1
941	1	66894896	66897298	DEL	Composite	1
942	1	12050527	12050763	DEL	Composite	1
943	1	16148668	16148977	DEL	Composite	4
944	1	99988659	99991851	DEL	Composite	2
945	1	48770286	48775175	DEL	Composite	2
946	1	154058073	154060676	DEL	Composite	1
947	1	69015646	69017409	DEL	Composite	2
948	1	69060290	69060858	DUP	Composite	2
949	1	39446866	39451772	DEL	Composite	1
950	1	177434126	177435131	DUP	Composite	1
951	1	23066868	23067313	DEL	Composite	1
953	1	132309234	132309508	DEL	Composite	1
954	1	132310162	132310435	DEL	Composite	1
955	1	136420522	136421470	DEL	Composite	3
956	1	36641415	36641733	DEL	Composite	2
957	1	56927050	56940561	DEL	Composite	3
958	1	120547430	120552221	DEL	Composite	2
959	1	8807151	8808691	DEL	Composite	1
961	1	28360058	28361027	DEL	Composite	1
962	1	13661779	13664207	DEL	Composite	1
963	1	263431279	263438928	DEL	Composite	1
965	1	50307905	50317903	DEL	Composite	1
966	1	67145238	67147320	DEL	Composite	1
967	1	89549993	89551420	DEL	Composite	1
968	1	77390150	77398572	DEL	Composite	3
969	1	51666292	51667991	DUP	Composite	1
971	1	89906786	89909305	DEL	Composite	1
972	1	89909720	89910142	DEL	Composite	1
974	1	188410434	188413351	DEL	Composite	1
975	1	28833015	28836647	DEL	Composite	1
976	1	190125176	190126702	DEL	Composite	1
977	1	13702059	13703806	DEL	Composite	1
978	1	37507031	37508500	DEL	Composite	1
979	1	527300	529607	DEL	Composite	3
980	1	34073390	34101959	DUP	Composite	1
983	1	42230917	42231832	DUP	Composite	1
984	1	75798587	75801071	DEL	Composite	3
985	1	12778037	12779009	DEL	Composite	1
986	1	32887655	32888696	DEL	Composite	1
987	1	59979993	59982123	DEL	Composite	1
988	1	24930921	24932340	DEL	Composite	1
989	1	68110035	68111429	DEL	Composite	1
990	1	15179085	15180278	DEL	Composite	1
991	1	3617594	3620392	DEL	Composite	2
992	1	2025626	2026808	DEL	Composite	1
993	1	54677552	54677849	DEL	Composite	1
994	1	27808140	27809702	DEL	Composite	1
995	1	22311316	22312995	DEL	Composite	2
996	1	75514492	75515578	DEL	Composite	1
998	1	66417114	66419694	DEL	Composite	2
1000	1	38189165	38190968	DEL	Composite	1
1001	1	320932	322534	DEL	Composite	1
1002	1	31991833	31992137	DEL	Composite	1
1003	1	65710914	65711206	DEL	Composite	1
1004	1	65100538	65100835	DEL	Composite	1
1005	1	26387583	26387897	DEL	Composite	1
1006	1	80950831	80952705	DEL	Composite	1
1007	1	6224906	6226239	DEL	Composite	2
1008	1	3563353	3564490	DEL	Composite	1
1009	1	66979077	66983041	DEL	Composite	1
1010	1	70611101	70615647	DEL	Composite	1
1011	1	66037070	66039793	DEL	Composite	1
1012	1	155270858	155272306	DEL	Composite	1
1013	1	14772390	14774002	DEL	Composite	1
1017	1	27489908	27490164	DEL	Composite	1
1018	1	265967647	265970111	DEL	Composite	1
1020	1	2942913	2946413	DEL	Composite	2
1021	1	47029492	47032188	DEL	Composite	2
1022	1	15133676	15133937	DEL	Composite	1
1024	1	22846688	22849342	DEL	Composite	4
1025	1	27517793	27519354	DEL	Composite	1
1026	1	61890839	61899263	DEL	Composite	1
1027	1	33605056	33606551	DEL	Composite	1
1028	1	134926819	134928579	DEL	Composite	2
1029	1	62340370	62348221	DEL	Composite	2
1030	1	70504706	70505041	DEL	Composite	1
1031	1	54756357	54763628	DEL	Composite	1
1032	1	167435610	167438991	DEL	Composite	1
1033	1	72946839	72949679	DEL	Composite	1
1034	1	13765268	13770858	DUP	Composite	1
1035	1	132750765	132752447	DEL	Composite	1
1036	1	1329304	1329888	DUP	Composite	1
1037	1	41408486	41409029	DEL	Composite	1
1040	1	131448308	131451513	DEL	Composite	2
1041	1	10362636	10364204	DEL	Composite	1
1042	1	19695037	19696502	DEL	Composite	1
1045	1	140818577	140821518	DEL	Composite	2
1046	1	10667699	10669576	DEL	Composite	1
1050	1	21961108	21961406	DEL	Composite	1
1052	1	129017894	129021127	DEL	Composite	1
1053	1	48698483	48701524	DEL	Composite	1
1054	1	136696928	136697191	DEL	Composite	1
1055	1	154122277	154126057	DEL	Composite	1
1056	1	47785997	47789111	DEL	Composite	1
1059	1	88915398	88923852	DEL	Composite	1
1060	1	75323422	75323725	DEL	Composite	1
1061	1	96165209	96165452	DEL	Composite	3
1062	1	36763477	36822854	DEL	Composite	4
1063	1	61930270	61932952	DEL	Composite	1
1065	1	80582871	80584576	DEL	Composite	2
1067	1	53450100	53464435	DEL	Composite	1
1069	1	53199111	53200405	DEL	Composite	1
1071	1	66579387	66582041	DEL	Composite	2
1072	1	113891235	113894908	DEL	Composite	2
1073	1	13228598	13232238	DEL	Composite	3
1075	1	23944664	23945940	DEL	Composite	1
1077	1	186011336	186014477	DEL	Composite	1
1078	1	106322638	106326507	DEL	Composite	1
1080	1	47694783	47698101	DEL	Composite	1
1081	1	114452926	114459125	DEL	Composite	1
1082	1	153272006	153274020	DEL	Composite	1
1084	1	163458571	163461185	DEL	Composite	2
1088	1	56222818	56292392	DEL	Composite	1
1089	1	44365009	44365337	DEL	Composite	1
1090	1	14844209	14846941	DEL	Composite	1
1091	1	201277493	201278463	DEL	Composite	1
1092	1	26164965	26166454	DEL	Composite	1
1098	1	84698618	84703541	DEL	Composite	1
1099	1	243769692	243774710	DEL	Composite	1
1100	1	9598969	9604942	DEL	Composite	3
1101	1	125624538	125634377	DEL	Composite	2
1103	1	28442424	28445440	DEL	Composite	1
1104	1	72750546	72752020	DEL	Composite	1
1105	1	20542106	20544972	DEL	Composite	2
1107	1	27744673	27745050	DEL	Composite	1
1108	1	136518996	136520096	DEL	Composite	1
1112	1	182455975	182456239	DEL	Composite	3
1113	1	182461245	182461539	DEL	Composite	3
1114	1	135858498	135866240	DEL	Composite	1
1116	1	21648609	21649478	DEL	Composite	2
1119	1	188715951	188720248	DEL	Composite	1
1121	1	55385289	55390688	DEL	Composite	1
1122	1	13615788	13619133	DEL	Composite	1
1123	1	32860410	32863462	DEL	Composite	1
1124	1	60210116	60212137	DEL	Composite	1
1125	1	126702147	126704071	DEL	Composite	1
1128	1	27213272	27218603	DEL	Landrace	2
1129	1	70353948	70356017	DEL	Landrace	1
1130	1	45662348	45665877	DEL	Landrace	1
1131	1	95260286	95261927	DEL	Landrace	1
1132	1	32265190	32272010	DEL	Landrace	1
1133	1	18980908	18983477	DEL	Landrace	2
1134	1	77587358	77590699	DEL	Landrace	1
1135	1	60185936	60187516	DEL	Landrace	1
1136	1	39931639	39934805	DEL	Landrace	1
1137	1	17886705	17889846	DEL	Landrace	1
1138	1	59990141	59991314	DEL	Landrace	1
1139	1	51678518	51681112	DEL	Landrace	1
1140	1	12694561	12767393	DEL	Landrace	1
1141	1	10429422	10432290	DEL	Landrace	1
1142	1	10969016	10999377	DEL	Landrace	1
1143	1	21857361	21858315	DEL	Landrace	1
1144	1	101665708	101669230	DEL	Landrace	1
1145	1	85362485	85363806	DEL	Landrace	1
1146	1	116090477	116096274	DEL	Landrace	1
1147	1	47442024	47443760	DEL	Landrace	1
1151	1	167024287	167027368	DEL	Landrace	1
1152	1	82375021	82376073	DEL	Landrace	1
1153	1	248303145	248304949	DEL	Landrace	1
1154	1	42304211	42304462	DEL	Landrace	1
1155	1	22275464	22277046	DEL	Landrace	1
1156	1	22277991	22280704	DEL	Landrace	1
1164	1	63567530	63571877	DEL	Yorkshire	1
1165	1	7508164	7511178	DEL	Yorkshire	2
1166	1	107404946	107410444	DEL	Yorkshire	1
1167	1	18821499	18821805	DEL	Yorkshire	1
1168	1	8301574	8303613	DEL	Yorkshire	1
1169	1	211655934	211672506	DEL	Yorkshire	1
1170	1	234709134	234711441	DEL	Yorkshire	1
1171	1	18915729	18917170	DEL	Yorkshire	1
1172	1	145512727	145515831	DEL	Yorkshire	1
1173	1	4903241	4905071	DEL	Yorkshire	1
1174	1	112789010	112791944	DEL	Yorkshire	2
1175	1	39267901	39271191	DEL	Yorkshire	1
1176	1	53155479	53157554	DEL	Yorkshire	1
1177	1	132552747	132556615	DEL	Yorkshire	1
1178	1	4674759	4676068	DEL	Yorkshire	1
1179	1	200311636	200319586	DEL	Yorkshire	1
1180	1	17841281	17841563	DEL	Yorkshire	1
1181	1	17841819	17842128	DEL	Yorkshire	1
1182	1	53828666	53830001	DEL	Yorkshire	1
1183	1	55597996	55602052	DEL	Yorkshire	1
1184	1	1365442	1365648	DEL	Yorkshire	1
1185	1	62874318	62898970	DEL	Yorkshire	3
1186	1	96599614	96606883	DEL	Yorkshire	1
1187	1	162075445	162078626	DEL	Yorkshire	1
1188	1	52206061	52208682	DEL	Yorkshire	1
1189	1	7446104	7449687	DEL	Yorkshire	1
1190	1	49017257	49019256	DEL	Yorkshire	1
1191	1	40624177	40626411	DEL	Yorkshire	1
1192	1	53797829	53798112	DEL	Yorkshire	1
1193	1	11743347	11746210	DEL	Yorkshire	1
1194	1	194251210	194252190	DEL	Yorkshire	1
1195	1	84898685	84902767	DEL	Yorkshire	2
1196	1	42711937	42712203	DEL	Yorkshire	1
1197	1	113681358	113690698	DEL	Yorkshire	1
1198	1	85939422	85941440	DEL	Yorkshire	2
1199	1	174203976	174207492	DEL	Yorkshire	1
1200	1	48951263	48953085	DEL	Yorkshire	1
1201	1	256064702	256068581	DEL	Yorkshire	3
1202	1	15140161	15141351	DEL	Yorkshire	1
1203	1	20112103	20113417	DEL	Yorkshire	1
1204	1	29373563	29376497	DEL	Yorkshire	3
1205	1	5892930	5894764	DEL	Yorkshire	1
1206	1	182638794	182640729	DEL	Yorkshire	1
1207	1	33833607	33834719	DEL	Yorkshire	1
1208	1	33835499	33836626	DEL	Yorkshire	1
1209	1	39817372	40029300	DEL	Yorkshire	1
1210	1	32036160	32037510	DEL	Yorkshire	1
1211	1	50194158	50196179	DEL	Yorkshire	1
1212	1	54354064	54355778	DEL	Yorkshire	1
1213	1	40354476	40356632	DEL	Yorkshire	1
1214	1	152975263	152975525	DEL	Yorkshire	2
1215	1	70558194	70560045	DEL	Yorkshire	1
1216	1	103856790	103859427	DEL	Yorkshire	1
1217	1	8449	8651	DEL	Yorkshire	1
1218	1	44814406	44816436	DEL	Yorkshire	1
1219	1	44382235	44384098	DEL	Yorkshire	1
1220	1	70564055	70565340	DEL	Yorkshire	1
1221	1	57721962	57724007	DEL	Yorkshire	1
1233	2	125090790	125097309	DEL	Landrace	1
1265	2	32132369	32135176	DEL	Landrace	1
1295	2	93687990	93689971	DEL	Duroc	2
1301	2	128445257	128447736	DEL	Duroc	1
1306	2	97695311	97698496	DEL	Duroc	2
1309	2	114729774	114732256	DEL	Duroc	1
1315	2	108655209	108663572	DEL	Composite	5
1318	2	29702302	29710387	DEL	Composite	1
1319	2	104318754	104325934	DEL	Composite	2
1320	2	114071123	114074127	DEL	Composite	1
1321	2	33852241	33859333	DEL	Composite	11
1322	2	120083060	120086031	DEL	Composite	1
1328	2	127334178	127358185	DEL	Composite	15
1330	2	36590068	36597184	DEL	Composite	15
1332	2	112059117	112062061	DEL	Composite	4
1333	2	27449189	27449455	DEL	Composite	1
1334	2	7566489	7572386	DEL	Composite	2
1336	2	77333353	77336046	DEL	Composite	4
1337	2	137792153	137792436	DEL	Composite	4
1339	2	26099976	26100253	DEL	Composite	3
1340	2	119988	121387	DEL	Composite	10
1341	2	34712237	34718988	DEL	Composite	13
1342	2	123725617	123725877	DEL	Composite	1
1343	2	123725554	123727265	DEL	Composite	1
1344	2	124903544	124911916	DEL	Composite	3
1345	2	135613133	135614034	DUP	Composite	1
1346	2	137867098	137869268	DEL	Composite	3
1348	2	36410103	36428287	DUP	Composite	2
1349	2	106879184	106879442	DEL	Composite	1
1350	2	122841072	122848168	DEL	Composite	5
1351	2	46699541	46701422	DEL	Composite	1
1352	2	47611919	47667926	DEL	Composite	10
1353	2	79300051	79302826	DEL	Composite	7
1354	2	110255287	110256709	DEL	Composite	1
1355	2	115086270	115087088	DEL	Composite	1
1356	2	131737830	131738088	DEL	Composite	1
1357	2	137455542	137456254	DEL	Composite	2
1358	2	35324063	35332895	DEL	Composite	5
1359	2	61649415	61653696	DEL	Composite	2
1360	2	12711251	12714697	DEL	Composite	1
1361	2	99941246	99941607	DEL	Composite	1
1362	2	124746900	124747195	DEL	Composite	1
1363	2	124103565	124110519	DEL	Composite	1
1364	2	26157004	26158328	DEL	Composite	1
1365	2	26158377	26158980	DEL	Composite	1
1366	2	50672589	50707215	DUP	Composite	2
1368	2	9691647	9710579	DEL	Composite	7
1369	2	40051630	40053373	DEL	Composite	3
1370	2	45605877	45608296	DUP	Composite	3
1371	2	17558200	17559436	DEL	Composite	2
1372	2	80172076	80176312	DEL	Composite	4
1373	2	52406227	52407813	DEL	Composite	1
1374	2	34980535	34981021	DEL	Composite	1
1375	2	62957913	62970908	DUP	Composite	1
1376	2	68281391	68281659	DEL	Composite	2
1377	2	114235488	114237017	DEL	Composite	1
1378	2	145164364	145165552	DEL	Composite	1
1379	2	22094799	22096361	DEL	Composite	1
1380	2	10664612	10665539	DEL	Composite	1
1381	2	3096582	3096866	DEL	Composite	1
1382	2	39253835	39254576	DEL	Composite	1
1383	2	85851341	85852873	DEL	Composite	1
1384	2	103097073	103097373	DEL	Composite	1
1385	2	149090181	149090852	DEL	Composite	1
1386	2	74763676	74765067	DEL	Composite	1
1387	2	30627855	30722928	DUP	Composite	1
1388	2	108314766	108317669	DEL	Composite	1
1389	2	107057095	107059142	DEL	Composite	1
1390	2	134582968	134584267	DEL	Composite	2
1391	2	53009106	53071232	DUP	Composite	2
1393	2	146866900	146875559	DEL	Composite	1
1395	2	6480811	6497797	DUP	Composite	1
1396	2	138238003	138239181	DEL	Composite	1
1397	2	103957111	103957438	DEL	Composite	1
1400	2	124952277	124954320	DEL	Composite	1
1401	2	6889521	6891308	DEL	Composite	1
1403	2	53353087	53354561	DEL	Landrace	1
1404	2	11341629	11342627	DEL	Landrace	1
1406	2	2283572	2284660	DUP	Landrace	1
1407	2	63211871	63215121	DEL	Landrace	1
1408	2	124907027	124935196	DEL	Landrace	1
1409	2	12635273	12635565	DEL	Landrace	1
1410	2	90824808	90826419	DEL	Landrace	1
1413	2	49895748	49898090	DEL	Yorkshire	1
1414	2	84342928	84344963	DEL	Yorkshire	4
1415	2	112787168	112787412	DEL	Yorkshire	1
1416	2	112784063	112787891	DEL	Yorkshire	2
1417	2	24956521	24961609	DEL	Yorkshire	1
1418	2	27097613	27100980	DEL	Yorkshire	1
1419	2	70510515	70515272	DEL	Yorkshire	2
1420	2	93950779	93953871	DEL	Yorkshire	1
1421	2	124473336	124533213	DEL	Yorkshire	1
1422	2	6509358	6511424	DEL	Yorkshire	1
1426	3	82597287	82600541	DEL	Landrace	1
1431	3	24895140	24993579	DEL	Landrace	3
1433	3	65659461	65662123	DEL	Landrace	7
1458	3	96149641	96152296	DEL	Landrace	1
1462	3	110375950	110384865	DUP	Duroc	1
1463	3	1364668	1368014	DEL	Duroc	1
1464	3	61380632	61382080	DEL	Duroc	1
1465	3	116002694	116017455	DEL	Duroc	2
1468	3	50375088	50377656	DEL	Composite	1
1469	3	5032845	5033116	DEL	Composite	1
1472	3	21080228	21080486	DEL	Composite	1
1475	3	105778742	105779909	DEL	Composite	3
1476	3	105780137	105780843	DEL	Composite	3
1477	3	46815687	46823730	DEL	Composite	3
1478	3	66209851	66211256	DEL	Composite	1
1479	3	84359606	84369822	DEL	Composite	9
1482	3	111243174	111245230	DEL	Composite	1
1483	3	89482004	89483593	DEL	Composite	2
1484	3	63211823	63214601	DEL	Composite	1
1486	3	62520802	62521106	DEL	Composite	1
1487	3	104221200	104223332	DEL	Composite	2
1488	3	107045279	107045551	DEL	Composite	1
1489	3	122011594	122011852	DEL	Composite	1
1490	3	123385748	123386047	DEL	Composite	1
1491	3	123392179	123392451	DEL	Composite	1
1492	3	107362480	107364104	DEL	Composite	1
1493	3	24270836	24271632	DUP	Composite	1
1494	3	12824776	12825039	DEL	Composite	1
1495	3	53872850	53873154	DEL	Composite	1
1496	3	65226881	65228353	DUP	Composite	1
1497	3	100727572	100729782	DEL	Composite	2
1499	3	47507017	47513026	DEL	Composite	1
1500	3	99234425	99242026	DEL	Composite	1
1501	3	129005385	129007343	DEL	Composite	1
1502	3	86977313	86978242	DUP	Composite	1
1503	3	6894489	6894788	DEL	Composite	1
1504	3	925822	926101	DEL	Composite	1
1505	3	49321759	49322989	DEL	Composite	1
1506	3	93101849	93102205	DUP	Composite	1
1507	3	13974048	14025043	DUP	Composite	1
1508	3	129061487	129064260	DEL	Composite	1
1510	3	57108220	57108508	DEL	Composite	1
1511	3	127110321	127112651	DUP	Composite	1
1512	3	54945792	54953771	DUP	Composite	1
1513	3	72292451	72294088	DEL	Composite	1
1514	3	88633158	88658028	DEL	Composite	1
1516	3	109344712	109353330	DEL	Composite	1
1517	3	110035818	110038886	DEL	Composite	1
1518	3	94831143	94832687	DEL	Composite	2
1519	3	83099401	83101577	DEL	Composite	1
1520	3	54021852	54029867	DEL	Landrace	1
1522	3	31240855	31245484	DEL	Landrace	1
1523	3	60232858	60234647	DEL	Landrace	1
1583	4	49543324	49550976	DEL	Duroc	1
1584	4	30503702	30510595	DEL	Composite	13
1585	4	113341904	113343022	DEL	Composite	2
1586	4	40460395	40463537	DEL	Composite	2
1589	4	111611226	111611523	DEL	Composite	1
1590	4	130307206	130309050	DEL	Composite	2
1591	4	87349179	87349465	DEL	Composite	1
1592	4	87349622	87351413	DEL	Composite	1
1594	4	114459802	114460094	DEL	Composite	1
1595	4	120137672	120139039	DEL	Composite	2
1596	4	53897018	53899087	DEL	Composite	1
1597	4	129524550	129525036	DEL	Composite	5
1598	4	65551855	65552146	DEL	Composite	6
1600	4	114937430	114944768	DEL	Composite	3
1601	4	4730868	4733597	DEL	Composite	2
1604	4	65877322	65888067	DEL	Composite	5
1605	4	65877458	65877724	DEL	Composite	3
1606	4	113255045	113256178	DEL	Composite	1
1608	4	33489240	33490368	DEL	Composite	1
1609	4	130139391	130146932	DEL	Composite	2
1611	4	115347382	115350717	DEL	Composite	2
1614	4	25826206	25828361	DEL	Composite	1
1615	4	78616021	78617645	DEL	Composite	2
1616	4	96526600	96526901	DEL	Composite	1
1617	4	111596756	111598886	DEL	Composite	2
1618	4	61111125	61113285	DEL	Composite	2
1619	4	114808571	114812011	DEL	Composite	1
1620	4	114174074	114174375	DEL	Composite	1
1621	4	116043395	116043682	DEL	Composite	1
1622	4	46447276	46468953	DUP	Composite	24
1623	4	39315362	39317385	DEL	Composite	3
1624	4	24005665	24008890	DEL	Composite	3
1625	4	6731756	6732288	DEL	Composite	3
1626	4	93103283	93103557	DEL	Composite	1
1628	4	9849157	9850290	DEL	Composite	1
1629	4	36086129	36089109	DEL	Composite	1
1630	4	4726854	4729496	DEL	Composite	2
1631	4	111783713	111784990	DEL	Composite	1
1632	4	16172619	16174085	DEL	Composite	1
1633	4	117101722	117103190	DEL	Composite	2
1634	4	37167101	37168182	DEL	Composite	1
1635	4	79845782	79848531	DEL	Composite	1
1637	4	124554215	124555353	DUP	Composite	1
1638	4	43235000	43243815	DEL	Composite	1
1642	4	103398995	103400897	DEL	Composite	2
1643	4	41397671	41400773	DEL	Composite	1
1644	4	116315651	116318240	DEL	Composite	1
1645	4	78407939	78413865	DEL	Composite	4
1646	4	57505000	57507067	DEL	Composite	2
1647	4	57507354	57509109	DEL	Composite	1
1648	4	61162616	61164809	DEL	Composite	1
1649	4	116475361	116477221	DEL	Composite	1
1650	4	57832846	57833139	DEL	Composite	1
1653	4	115860046	115861501	DEL	Landrace	1
1657	4	68548197	68550345	DEL	Yorkshire	1
1658	4	72846764	72848744	DEL	Yorkshire	2
1659	4	9870988	9875062	DEL	Yorkshire	1
1660	4	45649051	45660013	DEL	Yorkshire	1
1664	5	58184301	58186340	DEL	Landrace	2
1684	5	100054430	100055995	DEL	Landrace	1
1685	5	100148232	100150400	DEL	Landrace	2
1702	5	6254412	6255443	DEL	Landrace	1
1703	5	6498710	6567090	DUP	Landrace	1
1720	5	4174096	4176886	DEL	Duroc	2
1725	5	85689998	85692749	DEL	Duroc	2
1726	5	97178892	97182845	DEL	Duroc	2
1729	5	99755509	99760180	DEL	Composite	11
1731	5	1273746	1274001	DEL	Composite	1
1732	5	103702801	103704269	DEL	Composite	2
1735	5	87271574	87273941	DEL	Composite	1
1736	5	25446701	25452354	DEL	Composite	3
1738	5	20450991	20461189	DEL	Composite	3
1739	5	2368774	2370528	DEL	Composite	9
1741	5	89346187	89356256	DEL	Composite	2
1742	5	91004077	91004427	DEL	Composite	3
1744	5	74406453	74407795	DEL	Composite	5
1745	5	31571206	31571483	DEL	Composite	2
1746	5	102654505	102656505	DEL	Composite	2
1747	5	13641507	13643048	DEL	Composite	6
1748	5	39926733	39929837	DUP	Composite	6
1750	5	7579360	7579620	DEL	Composite	2
1751	5	40087546	40106732	DUP	Composite	1
1753	5	20993163	20993435	DEL	Composite	1
1755	5	73028373	73051253	DEL	Composite	1
1756	5	7164798	7165273	DUP	Composite	1
1757	5	91329309	91329604	DEL	Composite	4
1759	5	39998068	39999771	DEL	Composite	1
1760	5	94334899	94335161	DEL	Composite	1
1761	5	78615249	78616630	DEL	Composite	1
1762	5	65802010	65803466	DEL	Composite	1
1764	5	40197399	40198171	DEL	Composite	1
1765	5	16946299	16946592	DEL	Composite	1
1766	5	69008111	69008990	DEL	Composite	1
1767	5	99222452	99222748	DEL	Composite	1
1769	5	67894069	67894879	DEL	Composite	1
1770	5	79347018	79349003	DEL	Composite	1
1771	5	20241223	20247084	DUP	Composite	1
1772	5	66812912	66813539	DEL	Composite	1
1773	5	39797450	39799801	DUP	Composite	1
1774	5	39908606	39911590	DUP	Composite	1
1775	5	46317054	46324324	DEL	Composite	3
1776	5	40184299	40192981	DUP	Composite	1
1777	5	20745923	20753064	DEL	Composite	2
1778	5	93051188	93055620	DEL	Composite	1
1779	5	4842812	4843085	DEL	Composite	1
1780	5	73723231	73723509	DEL	Composite	1
1781	5	31572746	31575973	DEL	Composite	1
1782	5	91004671	91004945	DEL	Composite	1
1784	5	31025854	31026994	DEL	Composite	1
1785	5	30683656	30685329	DEL	Composite	1
1787	5	28580913	28584724	DEL	Composite	1
1788	5	39811989	39929790	DUP	Composite	1
1789	5	51847727	51850720	DEL	Composite	1
1790	5	40876564	40879385	DEL	Composite	1
1792	5	98959124	98962768	DEL	Composite	1
1793	5	29626921	29627580	DEL	Composite	1
1794	5	86006095	86007832	DEL	Composite	1
1798	5	40081070	40081727	DUP	Landrace	1
1799	5	68435435	68438418	DEL	Landrace	2
1800	5	72549017	72551274	DEL	Landrace	1
1801	5	94591459	94591733	DEL	Landrace	1
1802	5	25196464	25200609	DEL	Landrace	1
1805	5	16261908	16262979	DEL	Yorkshire	1
1806	5	63219984	63220273	DEL	Yorkshire	1
1807	5	48999791	49001418	DEL	Yorkshire	1
1848	6	160551413	160553043	DEL	Landrace	1
1861	6	157897051	157900924	DEL	Duroc	2
1863	6	125418361	125420503	DEL	Landrace	1
1864	6	94929079	94932458	DEL	Duroc	1
1865	6	118688107	118689586	DEL	Duroc	2
1869	6	60007584	60007830	DEL	Duroc	1
1876	6	29549833	29591174	DUP	Duroc	1
1879	6	165309789	165324073	DEL	Duroc	1
1881	6	13880285	13887476	DEL	Composite	3
1882	6	132488374	132492420	DEL	Composite	3
1883	6	30766666	30769456	DEL	Composite	1
1885	6	104598892	104604079	DEL	Composite	19
1886	6	169403633	169404970	DEL	Composite	2
1887	6	112263318	112270382	DEL	Composite	2
1888	6	86929556	86930607	DEL	Composite	2
1890	6	105128571	105132767	DEL	Composite	1
1891	6	137253428	137256322	DEL	Composite	6
1892	6	68556511	68558559	DEL	Composite	7
1893	6	101946009	101948058	DEL	Composite	1
1896	6	110342953	110343219	DEL	Composite	3
1897	6	122201912	122203039	DEL	Composite	2
1899	6	139917590	139917857	DEL	Composite	1
1900	6	137493522	137495073	DEL	Composite	2
1901	6	140125661	140125968	DEL	Composite	2
1902	6	141759556	141761611	DEL	Composite	1
1903	6	18059357	18061117	DEL	Composite	1
1904	6	18062460	18062768	DEL	Composite	1
1905	6	21484181	21485574	DEL	Composite	1
1907	6	142743621	142743892	DEL	Composite	1
1908	6	140287243	140288523	DEL	Composite	1
1910	6	24542428	24542721	DEL	Composite	1
1911	6	27489312	27489599	DEL	Composite	1
1912	6	32855344	32857667	DEL	Composite	1
1913	6	88341026	88342613	DEL	Composite	2
1914	6	108459870	108460150	DEL	Composite	1
1915	6	122895236	122896717	DEL	Composite	1
1916	6	133238958	133239422	DEL	Composite	1
1917	6	139670037	139672056	DEL	Composite	1
1918	6	149197649	149197971	DEL	Composite	1
1919	6	149603127	149604588	DEL	Composite	1
1920	6	139830319	139832748	DEL	Composite	1
1921	6	43804319	43805245	DEL	Composite	2
1923	6	41352377	41355129	DEL	Composite	1
1925	6	137251060	137251346	DEL	Composite	1
1926	6	38780271	38834882	DUP	Composite	5
1927	6	76875913	76877476	DEL	Composite	1
1928	6	81496515	81496830	DEL	Composite	1
1929	6	33702548	33702819	DEL	Composite	1
1930	6	127713836	127714510	DUP	Composite	1
1931	6	108634999	108638985	DEL	Composite	2
1933	6	139107534	139109125	DUP	Composite	1
1935	6	19838999	19840153	DEL	Composite	1
1936	6	114713584	114714053	DUP	Composite	1
1938	6	110985458	110985781	DEL	Composite	3
1939	6	10192318	10199644	DEL	Composite	3
1940	6	120326791	120328725	DEL	Composite	1
1941	6	9998159	10000100	DEL	Composite	2
1942	6	11883595	11885508	DEL	Composite	1
1943	6	34764589	34765959	DEL	Composite	1
1944	6	166091440	166091748	DEL	Composite	2
1945	6	36606287	36608032	DEL	Composite	1
1946	6	72699738	72703649	DEL	Composite	2
1950	6	117691049	117692151	DEL	Composite	1
1952	6	34766419	34769159	DEL	Composite	1
1954	6	124240903	124243604	DEL	Composite	1
1955	6	167534912	167535223	DEL	Landrace	1
1956	6	58659743	58693963	DUP	Yorkshire	1
1957	6	108539319	108542028	DEL	Yorkshire	1
1958	6	167293169	167313975	DUP	Yorkshire	1
1981	7	95157401	95161080	DEL	Landrace	1
2001	7	14675812	14679338	DEL	Duroc	1
2005	7	28610483	28622994	DEL	Duroc	1
2008	7	24914941	24915200	DEL	Composite	1
2009	7	72824141	72827235	DEL	Composite	7
2010	7	49131814	49132390	DEL	Composite	5
2013	7	77206180	77228208	DEL	Composite	7
2015	7	113187962	113192678	DEL	Composite	3
2016	7	24591510	24594412	DUP	Composite	4
2017	7	85734240	85734514	DEL	Composite	1
2018	7	85734976	85735245	DEL	Composite	1
2019	7	85735472	85735730	DEL	Composite	1
2020	7	69839705	69843529	DEL	Composite	1
2021	7	24580932	24583045	DEL	Composite	1
2022	7	26191843	26193875	DEL	Composite	3
2025	7	43989597	43991257	DEL	Composite	2
2030	7	121363919	121368160	DEL	Composite	17
2031	7	43966052	43968743	DEL	Composite	6
2032	7	14387878	14389493	DEL	Composite	2
2033	7	90450892	90452973	DEL	Composite	1
2034	7	108797851	108801027	DEL	Composite	5
2036	7	105144350	105145231	DEL	Composite	2
2038	7	54029347	54030154	DEL	Composite	1
2039	7	62281832	62284397	DEL	Composite	1
2040	7	19204486	19206872	DEL	Composite	7
2041	7	24916955	24917275	DEL	Composite	1
2042	7	27340296	27342789	DUP	Composite	1
2043	7	33932066	33933584	DEL	Composite	1
2044	7	70882548	70882918	DEL	Composite	1
2045	7	77475855	77477879	DEL	Composite	1
2046	7	108997536	108998425	DEL	Composite	1
2048	7	4187866	4189807	DEL	Composite	2
2049	7	100797835	100800114	DEL	Composite	1
2050	7	77239747	77240005	DEL	Composite	1
2051	7	49131280	49131717	DEL	Composite	3
2052	7	49132485	49133782	DEL	Composite	3
2053	7	110548240	110549738	DEL	Composite	1
2054	7	24605872	24606241	DUP	Composite	7
2055	7	49163929	49164213	DEL	Composite	1
2056	7	109999096	110012181	DUP	Composite	1
2057	7	86861981	86863627	DEL	Composite	4
2058	7	115589536	115589858	DEL	Composite	1
2059	7	40362135	40363115	DEL	Composite	1
2060	7	84622266	84623765	DEL	Composite	1
2061	7	107328703	107330682	DEL	Composite	1
2063	7	24656565	24658099	DUP	Composite	1
2064	7	25870265	25872139	DEL	Composite	5
2065	7	78857982	78943217	DUP	Composite	1
2066	7	40734523	40734798	DEL	Composite	1
2067	7	7718808	7722711	DEL	Composite	2
2068	7	29323527	29326492	DEL	Composite	2
2069	7	20161978	20162248	DEL	Composite	1
2070	7	116748998	116749269	DEL	Composite	1
2071	7	16567106	16567465	DEL	Composite	1
2072	7	24594857	24597159	DUP	Composite	2
2073	7	110189637	110189912	DEL	Composite	1
2074	7	121234604	121236191	DEL	Composite	2
2076	7	30703936	30705414	DEL	Composite	2
2078	7	36023672	36025386	DEL	Composite	1
2080	7	31757265	31759692	DEL	Composite	1
2081	7	61577566	61579408	DEL	Composite	1
2082	7	70870147	70870436	DEL	Composite	1
2084	7	49107861	49108147	DEL	Composite	1
2085	7	63150398	63152558	DEL	Composite	1
2087	7	17274750	17279586	DEL	Landrace	1
2088	7	119684291	119689266	DEL	Landrace	1
2090	7	79207386	79207695	DEL	Yorkshire	1
2091	7	20074531	20077567	DEL	Yorkshire	1
2092	7	20944453	20948160	DEL	Yorkshire	2
2093	7	33093363	33094902	DEL	Yorkshire	1
2094	7	119362809	119365015	DEL	Yorkshire	1
2095	7	21710575	21713438	DEL	Yorkshire	1
2096	7	72279467	72286756	DEL	Yorkshire	1
2097	7	79578539	79580434	DUP	Yorkshire	1
2098	7	35560233	35563219	DEL	Yorkshire	1
2099	7	71783309	71786122	DEL	Yorkshire	1
2100	7	116066934	116069302	DEL	Yorkshire	1
2139	8	10806518	10808592	DEL	Landrace	1
2140	8	91565543	91565834	DEL	Landrace	1
2156	8	78842453	78842863	DUP	Landrace	1
2161	8	120712727	120713660	DUP	Duroc	1
2172	8	47248241	47254345	DEL	Duroc	1
2177	8	41322349	41322625	DEL	Duroc	1
2178	8	41521540	41521827	DEL	Duroc	1
2183	8	79254493	79257136	DEL	Composite	2
2185	8	125499056	125501118	DEL	Composite	9
2186	8	125501265	125502698	DEL	Composite	8
2187	8	68647634	68650432	DEL	Composite	1
2188	8	103792903	103795717	DEL	Composite	2
2190	8	52055254	52063725	DEL	Composite	1
2192	8	103056353	103060514	DEL	Composite	11
2194	8	6352528	6355428	DEL	Composite	4
2196	8	25992159	25996065	DEL	Composite	8
2198	8	51570545	51579460	DEL	Composite	1
2199	8	4576825	4578467	DEL	Composite	10
2202	8	127701813	127704282	DEL	Composite	10
2203	8	1409	1682	DUP	Composite	3
2206	8	23366690	23371094	DEL	Composite	15
2208	8	92703363	92705801	DEL	Composite	2
2210	8	68207954	68208350	DEL	Composite	1
2211	8	68208562	68208793	DEL	Composite	1
2213	8	21686564	21720780	DEL	Composite	8
2215	8	1416	5706	DUP	Composite	3
2216	8	2484527	2484847	DEL	Composite	2
2217	8	84127024	84128192	DEL	Composite	1
2218	8	82990951	83000133	DEL	Composite	3
2219	8	25116696	25116970	DEL	Composite	1
2221	8	128423879	128424406	DEL	Composite	1
2224	8	34674605	34677241	DEL	Composite	1
2225	8	65480657	65483779	DEL	Composite	1
2226	8	97916883	97917139	DEL	Composite	1
2227	8	107122994	107123255	DEL	Composite	1
2228	8	3015485	3015701	DUP	Composite	1
2230	8	106212345	106214625	DEL	Composite	2
2232	8	10901992	10902267	DEL	Composite	3
2234	8	41564592	41564896	DEL	Composite	2
2237	8	31901539	31902750	DUP	Composite	1
2238	8	136661011	136662386	DEL	Composite	9
2239	8	41290152	41294442	DUP	Composite	4
2240	8	131380253	131381676	DEL	Composite	1
2241	8	8193707	8195658	DEL	Composite	4
2242	8	11235439	11235795	DEL	Composite	1
2243	8	996	1683	DUP	Composite	2
2245	8	5730695	5732684	DEL	Composite	1
2246	8	136724120	136724828	DEL	Composite	1
2247	8	8810239	8812871	DEL	Composite	1
2248	8	8257022	8257998	DEL	Composite	1
2249	8	101031753	101110849	DUP	Composite	2
2250	8	121154043	121157228	DEL	Composite	1
2251	8	130950574	130950833	DEL	Composite	1
2252	8	130288743	130289044	DEL	Composite	1
2253	8	136091056	136092178	DEL	Composite	1
2254	8	30522780	30523076	DEL	Composite	1
2255	8	60406701	60408192	DEL	Composite	1
2256	8	2972439	2973188	DEL	Composite	1
2257	8	137400353	137400582	DEL	Composite	1
2258	8	6187925	6188198	DEL	Composite	1
2259	8	29863957	29864239	DEL	Composite	1
2260	8	135499814	135501700	DEL	Composite	1
2261	8	135541104	135542574	DEL	Composite	2
2262	8	129370642	129372466	DEL	Composite	2
2263	8	77955899	77957170	DEL	Composite	1
2264	8	54585929	54586206	DUP	Composite	3
2265	8	31614922	31617935	DEL	Composite	1
2266	8	134331443	134333361	DEL	Composite	1
2267	8	95178722	95191094	DEL	Composite	1
2268	8	94635206	94752391	DEL	Composite	1
2270	8	94846832	94847128	DEL	Composite	1
2271	8	94752496	95151389	DEL	Composite	1
2272	8	97440429	97443806	DEL	Composite	2
2274	8	132706280	132709146	DEL	Composite	2
2275	8	23170773	23246952	DEL	Composite	1
2276	8	15319427	15328187	DEL	Composite	1
2277	8	137789043	137791043	DEL	Composite	1
2280	8	40083443	40085355	DEL	Composite	1
2281	8	118752630	118755756	DEL	Composite	2
2282	8	99369561	99371115	DEL	Composite	1
2283	8	99373042	99373253	DEL	Composite	1
2284	8	21772567	21776013	DEL	Composite	1
2286	8	60307688	60309969	DEL	Composite	1
2287	8	105541467	105543338	DEL	Landrace	1
2288	8	14336824	14339333	DEL	Landrace	1
2289	8	107242472	107243020	DEL	Landrace	1
2290	8	21239310	21239579	DEL	Landrace	1
2291	8	21330633	21330940	DEL	Landrace	1
2293	8	82007520	82010448	DEL	Yorkshire	1
2294	8	85346152	85348286	DEL	Yorkshire	2
2295	8	13336090	13339528	DEL	Yorkshire	2
2296	8	15489880	15490838	DEL	Yorkshire	1
2297	8	15490890	15492234	DEL	Yorkshire	1
2298	8	104258238	104261626	DEL	Yorkshire	1
2299	8	118142143	118144333	DEL	Yorkshire	1
2300	8	63780445	63783026	DEL	Yorkshire	1
2301	8	22063706	22066975	DEL	Yorkshire	1
2302	8	97464584	97465789	DUP	Yorkshire	1
2303	8	18950388	18952281	DEL	Yorkshire	1
2353	9	50726229	50730166	DEL	Duroc	2
2356	9	65493968	65494342	DEL	Landrace	2
2360	9	33796212	33798436	DEL	Duroc	1
2374	9	75169304	75177164	DEL	Composite	25
2376	9	62927604	62931163	DEL	Composite	6
2377	9	63395465	63396788	DEL	Composite	1
2378	9	35326097	35326319	DEL	Composite	1
2381	9	16329251	16359361	DEL	Composite	11
2382	9	78521856	78525549	DEL	Composite	2
2385	9	133412230	133412529	DEL	Composite	3
2387	9	62702911	62705804	DEL	Composite	2
2388	9	51474480	51474782	DEL	Composite	1
2389	9	51479476	51479762	DEL	Composite	1
2390	9	79799603	79801051	DEL	Composite	2
2391	9	113704463	113707806	DEL	Composite	1
2393	9	32275322	32277731	DEL	Composite	2
2394	9	19403689	19405457	DEL	Composite	2
2395	9	8731632	8733302	DEL	Composite	3
2396	9	9655276	9656246	DUP	Composite	1
2397	9	29987268	29989946	DEL	Composite	2
2400	9	29259557	29268083	DEL	Composite	2
2401	9	103638143	103642580	DEL	Composite	1
2402	9	112374366	112374645	DEL	Composite	1
2405	9	8307981	8309113	DEL	Composite	2
2406	9	101007185	101007494	DEL	Composite	1
2407	9	111558809	111559072	DEL	Composite	1
2408	9	9948565	10006192	DUP	Composite	2
2410	9	63394466	63400585	DUP	Composite	5
2411	9	107902955	107913373	DEL	Composite	1
2412	9	1098268	1102439	DEL	Composite	5
2413	9	65494424	65500283	DEL	Composite	5
2414	9	116515743	116518970	DEL	Composite	15
2415	9	118131068	118210751	DUP	Composite	3
2416	9	63392920	63394481	DUP	Composite	1
2417	9	132168798	132171193	DEL	Composite	2
2418	9	56597967	56599542	DEL	Composite	1
2420	9	106200486	106202250	DEL	Composite	1
2421	9	132252982	132253279	DEL	Composite	1
2422	9	96644504	96645539	DUP	Composite	1
2423	9	117192413	117192791	DEL	Composite	1
2424	9	63375797	63379181	DUP	Composite	1
2425	9	63411143	63448601	DUP	Composite	4
2426	9	90481542	90482126	DEL	Composite	1
2428	9	121781804	121782047	DEL	Composite	1
2429	9	137722629	137722905	DEL	Composite	1
2430	9	16036673	16038654	DEL	Composite	2
2431	9	132108681	132109221	DEL	Composite	1
2432	9	12698368	12698677	DEL	Composite	1
2433	9	138056538	138058301	DEL	Composite	2
2434	9	76911392	76912649	DEL	Composite	2
2435	9	5376655	5378619	DEL	Composite	1
2436	9	93252886	93254598	DEL	Composite	4
2437	9	124073389	124074854	DEL	Composite	1
2438	9	4205937	4206206	DEL	Composite	1
2439	9	48078946	48085161	DEL	Composite	1
2440	9	69864008	69866005	DEL	Composite	1
2443	9	51672043	51805571	DEL	Composite	1
2444	9	124578092	124579686	DEL	Composite	1
2446	9	25812169	25814997	DEL	Composite	1
2447	9	23871883	23873718	DEL	Composite	1
2448	9	91665705	91669701	DEL	Composite	1
2449	9	53590400	53595415	DEL	Composite	1
2450	9	113462199	113466077	DEL	Composite	2
2452	9	37215675	37219062	DEL	Landrace	3
2453	9	93226670	93229565	DEL	Landrace	1
2454	9	18911410	18913393	DEL	Landrace	1
2456	9	37511817	37513461	DEL	Landrace	1
2457	9	77353052	77353550	DEL	Landrace	1
2458	9	26594592	26597378	DEL	Landrace	1
2459	9	94768405	94782322	DEL	Landrace	1
2460	9	33170813	33171047	DEL	Landrace	1
2461	9	42297203	42297920	DEL	Landrace	1
2462	9	37460563	37463170	DEL	Landrace	1
2465	9	104416836	104420579	DEL	Yorkshire	1
2466	9	77494729	77502969	DEL	Yorkshire	2
2467	9	81103906	81105560	DEL	Yorkshire	1
2468	9	118006935	118009711	DEL	Yorkshire	1
2469	9	63876281	63876554	DEL	Yorkshire	1
2470	9	18342841	18345245	DEL	Yorkshire	1
2488	10	26301871	26307350	DEL	Duroc	1
2490	10	8146915	8148993	DEL	Duroc	1
2491	10	8149317	8149751	DEL	Duroc	1
2498	10	42654108	42654408	DEL	Composite	1
2499	10	21875114	21883180	DEL	Composite	1
2500	10	5641318	5646512	DEL	Composite	7
2501	10	16366310	16367991	DEL	Composite	2
2502	10	19428207	19428843	MIX	Composite	6
2503	10	49647838	49650682	DEL	Composite	10
2504	10	8030128	8032094	DEL	Composite	1
2505	10	3488447	3494705	DEL	Composite	5
2506	10	4252780	4254091	DEL	Composite	2
2507	10	36351698	36354012	DEL	Composite	8
2508	10	22333834	22336058	DEL	Composite	1
2509	10	19463618	19463889	DEL	Composite	1
2510	10	1128130	1130359	DEL	Composite	2
2512	10	38774915	38776711	DEL	Composite	3
2513	10	28260034	28261388	DEL	Composite	3
2514	10	64688734	64690192	DEL	Composite	1
2515	10	43712457	43716143	DEL	Composite	2
2516	10	45680485	45682572	DEL	Composite	2
2517	10	37466478	37466758	DEL	Composite	1
2518	10	39760968	39761216	DEL	Composite	1
2519	10	36430765	36431193	DEL	Composite	1
2520	10	37345277	37345556	DEL	Composite	1
2521	10	50086103	50086402	DEL	Composite	1
2523	10	12100988	12101550	DEL	Composite	3
2526	10	3600029	3705212	DUP	Composite	8
2527	10	17077913	17078212	DEL	Composite	4
2528	10	40096652	40102519	DEL	Composite	1
2529	10	19694249	19694509	DEL	Composite	1
2530	10	24930921	24932340	DEL	Composite	1
2531	10	3617594	3620392	DEL	Composite	2
2532	10	38189165	38190968	DEL	Composite	1
2533	10	14772390	14774002	DEL	Composite	1
2535	10	15133676	15133937	DEL	Composite	1
2537	10	47785997	47789111	DEL	Composite	1
2538	10	36763477	36822854	DEL	Composite	4
2539	10	13228598	13232238	DEL	Composite	3
2543	10	55385289	55390688	DEL	Composite	1
2544	10	45662348	45665877	DEL	Landrace	1
2545	10	39267901	39271191	DEL	Yorkshire	1
2546	10	17841281	17841563	DEL	Yorkshire	1
2547	10	17841819	17842128	DEL	Yorkshire	1
2548	10	52206061	52208682	DEL	Yorkshire	1
2549	10	42711937	42712203	DEL	Yorkshire	1
2550	10	15140161	15141351	DEL	Yorkshire	1
2551	10	20112103	20113417	DEL	Yorkshire	1
2552	10	29373563	29376494	DEL	Yorkshire	2
2567	11	67588457	67592981	DEL	Landrace	1
2570	11	9013740	9014029	DEL	Landrace	1
2578	11	12381137	12383784	DEL	Landrace	1
2581	11	54610848	54624582	DEL	Landrace	1
2589	11	73095726	73097736	DEL	Duroc	1
2590	11	73363973	73366963	DEL	Duroc	3
2593	11	57245239	57255878	DEL	Duroc	2
2599	11	55301746	55530119	DEL	Composite	1
2602	11	5205553	5208834	DEL	Composite	4
2603	11	50510837	50511141	DEL	Composite	1
2604	11	72116934	72119004	DEL	Composite	4
2606	11	56865192	56867113	DEL	Composite	1
2608	11	60346117	60347385	DEL	Composite	4
2609	11	12355012	12355284	DEL	Composite	1
2610	11	12388138	12388418	DEL	Composite	1
2611	11	12459985	12460253	DEL	Composite	1
2612	11	12315090	12671020	DEL	Composite	1
2613	11	2322270	2322550	DEL	Composite	1
2614	11	69417194	69420776	DEL	Composite	6
2617	11	29744533	29747057	DEL	Composite	4
2618	11	12382410	12382643	DEL	Composite	3
2619	11	70589086	70591586	DEL	Composite	2
2621	11	24016494	24018269	DEL	Composite	9
2622	11	75119138	75120834	DEL	Composite	2
2625	11	31622892	31623522	DEL	Composite	1
2628	11	67192557	67194828	DEL	Composite	2
2629	11	20638563	20646623	DEL	Composite	5
2630	11	78065166	78083194	DEL	Composite	2
2631	11	6284451	6288751	DEL	Composite	3
2632	11	74925856	74927172	DEL	Composite	1
2633	11	56927050	56940561	DEL	Composite	3
2634	11	50307905	50317903	DEL	Composite	1
2635	11	34073390	34101959	DUP	Composite	1
2636	11	42230917	42231832	DUP	Composite	1
2637	11	75798587	75801071	DEL	Composite	3
2638	11	68110035	68111429	DEL	Composite	1
2639	11	320932	322534	DEL	Composite	1
2641	11	10362636	10364204	DEL	Composite	1
2642	11	10667699	10669576	DEL	Composite	1
2644	11	23944664	23945940	DEL	Composite	1
2647	11	60210116	60212137	DEL	Composite	1
2648	11	7508164	7511178	DEL	Yorkshire	2
2649	11	18915729	18917170	DEL	Yorkshire	1
2650	11	53828666	53830001	DEL	Yorkshire	1
2651	11	55597996	55602052	DEL	Yorkshire	1
2652	11	7446104	7449687	DEL	Yorkshire	1
2653	11	49017257	49019256	DEL	Yorkshire	1
2654	11	32036160	32037510	DEL	Yorkshire	1
2655	11	50194158	50196179	DEL	Yorkshire	1
2664	12	38514846	38516917	DEL	Landrace	1
2674	12	39986165	39987235	DEL	Duroc	1
2676	12	49091981	49092287	DEL	Duroc	1
2677	12	46679158	46681896	DEL	Duroc	1
2681	12	24484949	24489787	DEL	Composite	1
2682	12	52281413	52281692	DEL	Composite	1
2683	12	33326579	33334634	DEL	Composite	8
2685	12	45658175	45659310	DEL	Composite	2
2686	12	9052023	9052611	DEL	Composite	1
2687	12	16453491	16453785	DEL	Composite	1
2688	12	36705276	36705851	DEL	Composite	1
2689	12	37372954	37373245	DEL	Composite	1
2690	12	4670402	4673002	DEL	Composite	6
2691	12	27134617	27136256	DUP	Composite	1
2692	12	32999577	33001210	DEL	Composite	1
2693	12	44170593	44171347	DUP	Composite	2
2694	12	39446866	39451772	DEL	Composite	1
2695	12	48698483	48701524	DEL	Composite	1
2696	12	14844209	14846941	DEL	Composite	1
2697	12	28442424	28445440	DEL	Composite	1
2698	12	27744673	27745050	DEL	Composite	1
2699	12	21648609	21649478	DEL	Composite	2
2701	12	12694561	12767393	DEL	Landrace	1
2704	12	40624177	40626411	DEL	Yorkshire	1
2705	12	53797829	53798112	DEL	Yorkshire	1
2706	12	48951263	48953085	DEL	Yorkshire	1
2707	12	54354064	54355778	DEL	Yorkshire	1
2766	13	113641593	113652453	DEL	Landrace	1
2783	13	61948754	61951305	DEL	Landrace	1
2785	13	10499106	10501700	DEL	Landrace	1
2793	13	208076215	208077938	DEL	Duroc	1
2799	13	162506494	162509034	DEL	Duroc	1
2800	13	164120373	164122223	DEL	Duroc	1
2805	13	21652701	21659111	DEL	Duroc	1
2811	13	184663493	184666412	DEL	Duroc	2
2816	13	40678631	40679524	DEL	Composite	5
2817	13	25846202	25847916	DEL	Composite	4
2818	13	80506886	80510824	DEL	Composite	2
2820	13	101907241	101910793	DEL	Composite	24
2821	13	66342629	66344440	DEL	Composite	2
2823	13	18509381	18509642	DEL	Composite	1
2825	13	88329552	88331930	DEL	Composite	16
2829	13	95388962	95390219	DEL	Composite	2
2830	13	170021863	170023245	DEL	Composite	1
2833	13	93786426	93926729	DEL	Composite	5
2834	13	148966383	148966652	DEL	Composite	3
2835	13	149135759	149136374	DEL	Composite	5
2837	13	52325875	52328274	DEL	Composite	1
2838	13	160108688	160111584	DEL	Composite	6
2839	13	192284229	192288558	DEL	Composite	10
2840	13	177273074	177276287	DEL	Composite	18
2841	13	60888821	60892775	DEL	Composite	5
2842	13	64267562	64269185	DEL	Composite	3
2843	13	161568225	161580852	DEL	Composite	1
2845	13	147770363	147772012	DEL	Composite	9
2846	13	174089683	174089973	DEL	Composite	4
2847	13	7105996	7106263	DEL	Composite	3
2850	13	110770903	110777673	DEL	Composite	2
2852	13	13072576	13074133	DEL	Composite	5
2853	13	153259147	153263190	DEL	Composite	1
2855	13	60685176	60686705	DEL	Composite	1
2857	13	192284530	192284804	DEL	Composite	2
2858	13	148854513	148858572	DEL	Composite	6
2859	13	48039240	48042260	DEL	Composite	5
2861	13	75329940	75330226	DEL	Composite	1
2863	13	178184026	178184338	DEL	Composite	1
2864	13	198848916	198850685	DEL	Composite	1
2865	13	127160382	127163869	DEL	Composite	2
2866	13	114178871	114180633	DEL	Composite	1
2867	13	21308526	21310733	DEL	Composite	1
2868	13	12387450	12389453	DEL	Composite	3
2869	13	93915365	93915664	DEL	Composite	1
2870	13	25848232	25848538	DEL	Composite	3
2874	13	7433205	7435411	DEL	Composite	1
2875	13	76121506	76121801	DEL	Composite	1
2876	13	80996419	80997517	DEL	Composite	1
2879	13	40679920	40681033	DEL	Composite	3
2880	13	127452152	127453836	DEL	Composite	1
2882	13	154058073	154060676	DEL	Composite	1
2883	13	177434126	177435131	DUP	Composite	1
2884	13	28360058	28361027	DEL	Composite	1
2885	13	77390150	77398572	DEL	Composite	3
2886	13	188410434	188413351	DEL	Composite	1
2887	13	190125176	190126702	DEL	Composite	1
2889	13	2025626	2026808	DEL	Composite	1
2890	13	54677552	54677849	DEL	Composite	1
2891	13	26387583	26387897	DEL	Composite	1
2892	13	80950831	80952705	DEL	Composite	1
2896	13	27517793	27519354	DEL	Composite	1
2897	13	70504706	70505041	DEL	Composite	1
2898	13	167435610	167438991	DEL	Composite	1
2899	13	1329304	1329888	DUP	Composite	1
2901	13	136696928	136697191	DEL	Composite	1
2902	13	75323422	75323725	DEL	Composite	1
2903	13	96165209	96165452	DEL	Composite	3
2904	13	53450100	53464435	DEL	Composite	1
2907	13	186011336	186014477	DEL	Composite	1
2908	13	114452926	114459125	DEL	Composite	1
2909	13	153272006	153274020	DEL	Composite	1
2911	13	163458571	163461185	DEL	Composite	2
2912	13	201277493	201278463	DEL	Composite	1
2914	13	9598969	9604942	DEL	Composite	3
2915	13	136518996	136520096	DEL	Composite	1
2918	13	182455975	182456239	DEL	Composite	3
2919	13	182461245	182461539	DEL	Composite	3
2920	13	27213272	27218603	DEL	Landrace	2
2921	13	17886705	17889846	DEL	Landrace	1
2922	13	51678518	51681112	DEL	Landrace	1
2923	13	85362485	85363806	DEL	Landrace	1
2924	13	116090477	116096274	DEL	Landrace	1
2926	13	82375021	82376073	DEL	Landrace	1
2928	13	145512727	145515831	DEL	Yorkshire	1
2929	13	1365442	1365648	DEL	Yorkshire	1
2930	13	194251210	194252190	DEL	Yorkshire	1
2931	13	113681358	113690698	DEL	Yorkshire	1
2932	13	5892930	5894764	DEL	Yorkshire	1
2933	13	182638794	182640729	DEL	Yorkshire	1
2934	13	40354476	40356632	DEL	Yorkshire	1
2935	13	152975263	152975525	DEL	Yorkshire	2
2946	14	106397870	106398144	DEL	Landrace	1
2986	14	111014066	111062177	DUP	Duroc	1
2999	14	15754449	15767131	DEL	Composite	2
3000	14	125080551	125087662	DEL	Composite	16
3001	14	105139399	105140308	DEL	Composite	1
3004	14	96997282	96998847	DEL	Composite	3
3005	14	101921521	101923941	DEL	Composite	1
3006	14	9699904	9702579	DEL	Composite	1
3007	14	61062947	61067539	DEL	Composite	2
3008	14	17160934	17163904	DEL	Composite	1
3011	14	473827	477639	DEL	Composite	2
3012	14	15689246	15690796	DEL	Composite	1
3013	14	60995987	60997408	DEL	Composite	3
3014	14	83889024	83891607	DEL	Composite	3
3015	14	90275085	90275353	DEL	Composite	5
3017	14	96312985	96314514	DEL	Composite	2
3018	14	125449682	125449976	DEL	Composite	2
3019	14	7342457	7365000	DUP	Composite	1
3020	14	19362608	19364278	DEL	Composite	3
3021	14	19180786	19181300	DEL	Composite	1
3023	14	92008069	92009061	DEL	Composite	1
3024	14	106101610	106423015	MIX	Composite	2
3025	14	18692909	18694256	DEL	Composite	1
3026	14	99616757	99617067	DEL	Composite	1
3027	14	126565993	126566279	DEL	Composite	1
3028	14	136517675	136525906	DEL	Composite	7
3030	14	38020807	38022168	DEL	Composite	4
3031	14	3428457	3428872	DEL	Composite	5
3032	14	90269856	90270120	DEL	Composite	3
3033	14	14546801	14549781	DEL	Composite	2
3034	14	2095709	2096501	DEL	Composite	3
3035	14	54201852	54204164	DEL	Composite	3
3036	14	6432859	6434650	DEL	Composite	4
3037	14	48770286	48775175	DEL	Composite	2
3038	14	69015646	69017409	DEL	Composite	2
3039	14	23066868	23067313	DEL	Composite	1
3040	14	120547430	120552221	DEL	Composite	2
3041	14	51666292	51667991	DUP	Composite	1
3042	14	527300	529607	DEL	Composite	3
3043	14	22311316	22312995	DEL	Composite	2
3044	14	75514492	75515578	DEL	Composite	1
3045	14	66979077	66983041	DEL	Composite	1
3048	14	21961108	21961406	DEL	Composite	1
3050	14	129017894	129021127	DEL	Composite	1
3051	14	106322638	106326507	DEL	Composite	1
3054	14	84698618	84703541	DEL	Composite	1
3055	14	135858498	135866240	DEL	Composite	1
3057	14	95260286	95261927	DEL	Landrace	1
3058	14	60185936	60187516	DEL	Landrace	1
3059	14	53155479	53157554	DEL	Yorkshire	1
3060	14	132552747	132556615	DEL	Yorkshire	1
3061	14	62874318	62898970	DEL	Yorkshire	3
3062	14	84898685	84902767	DEL	Yorkshire	2
3063	14	85939422	85941440	DEL	Yorkshire	2
3064	14	103856790	103859427	DEL	Yorkshire	1
3089	15	21320	26939	DUP	Landrace	1
3115	15	128165290	128192882	DUP	Landrace	1
3133	15	20843103	20850370	DEL	Duroc	1
3135	15	125548734	125556771	DEL	Composite	7
3137	15	50611402	50615741	DEL	Composite	3
3139	15	97807093	97808739	DEL	Composite	2
3140	15	112643954	112646508	DEL	Composite	1
3141	15	119150560	119156574	DEL	Composite	3
3144	15	123746024	123747340	DEL	Composite	7
3145	15	94642739	94646913	DEL	Composite	1
3147	15	38450743	38452798	DEL	Composite	3
3148	15	9639021	9645249	DEL	Composite	3
3149	15	31591774	31594885	DEL	Composite	1
3152	15	37312251	37317428	DEL	Composite	5
3153	15	22843839	22847789	DEL	Composite	1
3154	15	123748524	123749134	DEL	Composite	6
3155	15	127785723	127785988	DEL	Composite	2
3156	15	42996682	43000401	DEL	Composite	1
3157	15	124600939	124601212	DEL	Composite	7
3159	15	115997813	115998074	DEL	Composite	1
3160	15	121309827	121310628	DUP	Composite	1
3161	15	26245739	26247281	DEL	Composite	1
3163	15	12077096	12077305	DEL	Composite	1
3164	15	16090811	16091801	DEL	Composite	3
3165	15	124598092	124600732	DEL	Composite	4
3166	15	116896085	116897133	DEL	Composite	1
3167	15	115027916	115028703	DUP	Composite	4
3169	15	30705087	30706198	DEL	Composite	1
3170	15	136256687	136256958	DEL	Composite	1
3171	15	12050527	12050763	DEL	Composite	1
3172	15	16148668	16148977	DEL	Composite	4
3174	15	132309234	132309508	DEL	Composite	1
3175	15	132310162	132310435	DEL	Composite	1
3176	15	136420522	136421470	DEL	Composite	3
3177	15	89906786	89909305	DEL	Composite	1
3178	15	89909720	89910142	DEL	Composite	1
3179	15	28833015	28836647	DEL	Composite	1
3180	15	13702059	13703806	DEL	Composite	1
3182	15	31991833	31992137	DEL	Composite	1
3183	15	65710914	65711206	DEL	Composite	1
3184	15	70611101	70615647	DEL	Composite	1
3185	15	61890839	61899263	DEL	Composite	1
3186	15	134926819	134928579	DEL	Composite	2
3187	15	132750765	132752447	DEL	Composite	1
3189	15	66579387	66582041	DEL	Composite	2
3191	15	125624538	125634377	DEL	Composite	2
3192	15	126702147	126704071	DEL	Composite	1
3193	15	32265190	32272010	DEL	Landrace	1
3194	15	10429422	10432290	DEL	Landrace	1
3195	15	10969016	10999377	DEL	Landrace	1
3196	15	22275464	22277046	DEL	Landrace	1
3197	15	22277991	22280704	DEL	Landrace	1
3199	15	107404946	107410444	DEL	Yorkshire	1
3200	15	4903241	4905071	DEL	Yorkshire	1
3201	15	112789010	112791944	DEL	Yorkshire	2
3202	15	33833607	33834719	DEL	Yorkshire	1
3203	15	33835499	33836626	DEL	Yorkshire	1
3212	16	78725117	78727913	DEL	Landrace	3
3213	16	8343	11521	DUP	Landrace	2
3230	16	76793554	76799388	DEL	Landrace	1
3250	16	8274	8792	DUP	Duroc	1
3255	16	73074916	73077888	DEL	Duroc	2
3259	16	50158697	50161179	DEL	Duroc	1
3260	16	77786293	77789285	DEL	Duroc	1
3262	16	8656145	8658034	DEL	Duroc	1
3264	16	64035947	64037143	DEL	Duroc	1
3266	16	27597083	27599333	DEL	Composite	2
3268	16	16974754	16977197	DEL	Composite	2
3269	16	8703	9400	MIX	Composite	2
3270	16	24582158	24584114	DEL	Composite	2
3271	16	35629997	35635285	DEL	Composite	4
3272	16	36698133	36700999	DEL	Composite	18
3273	16	72723018	72731053	DEL	Composite	7
3274	16	15143542	15145490	DEL	Composite	3
3275	16	61894898	61896033	DEL	Composite	1
3276	16	66938333	66938630	DEL	Composite	4
3277	16	72356915	72360669	DEL	Composite	13
3279	16	15277617	15279941	DEL	Composite	3
3280	16	15400189	15403849	DEL	Composite	1
3281	16	16465568	16468039	DEL	Composite	8
3282	16	54611029	54611740	DUP	Composite	1
3283	16	47083713	47097171	DUP	Composite	3
3284	16	29949074	29950126	DEL	Composite	1
3285	16	29950250	29952035	DEL	Composite	1
3287	16	50060323	50063784	DEL	Composite	2
3288	16	14401819	14402100	DEL	Composite	1
3289	16	32994152	32994436	DEL	Composite	1
3290	16	36118960	36120959	DEL	Composite	1
3293	16	2212372	2213121	DEL	Composite	1
3294	16	9187191	9187590	DEL	Composite	1
3295	16	54290182	54290462	DEL	Composite	1
3297	16	75194405	75194832	DEL	Composite	1
3298	16	16465919	16466202	DEL	Composite	1
3299	16	20618078	20618353	DEL	Composite	3
3300	16	17468029	17469917	DEL	Composite	1
3301	16	13743133	13743967	DUP	Composite	3
3302	16	19930817	19931411	DEL	Composite	1
3303	16	23032239	23032509	DEL	Composite	2
3304	16	29290152	29290877	DUP	Composite	1
3306	16	19787084	19787306	DEL	Composite	1
3307	16	39168237	39170557	DEL	Composite	2
3308	16	9181079	9183261	DEL	Composite	4
3310	16	66894896	66897298	DEL	Composite	1
3311	16	13661779	13664207	DEL	Composite	1
3313	16	37507031	37508500	DEL	Composite	1
3315	16	66417114	66419694	DEL	Composite	2
3316	16	65100538	65100835	DEL	Composite	1
3317	16	6224906	6226239	DEL	Composite	2
3318	16	33605056	33606551	DEL	Composite	1
3319	16	72946839	72949679	DEL	Composite	1
3320	16	19695037	19696502	DEL	Composite	1
3321	16	61930270	61932952	DEL	Composite	1
3324	16	72750546	72752020	DEL	Composite	1
3325	16	13615788	13619133	DEL	Composite	1
3327	16	18821499	18821805	DEL	Yorkshire	1
3328	16	4674759	4676068	DEL	Yorkshire	1
3329	16	70558194	70560045	DEL	Yorkshire	1
3330	16	8449	8651	DEL	Yorkshire	1
3331	16	70564055	70565340	DEL	Yorkshire	1
3333	17	7337798	7339442	DEL	Landrace	1
3336	17	24013826	24017998	DEL	Landrace	1
3347	17	13548585	13548833	DEL	Duroc	1
3352	17	33096059	33096683	DEL	Duroc	1
3353	17	33097278	33099367	DEL	Duroc	1
3354	17	8208345	8210474	DEL	Duroc	1
3355	17	32199831	32201782	DEL	Duroc	1
3356	17	43219384	43222728	DEL	Duroc	1
3360	17	53329796	53330077	DEL	Composite	1
3363	17	55732275	55734298	DEL	Composite	2
3364	17	63385093	63387033	DEL	Composite	2
3365	17	58712522	58714889	DEL	Composite	8
3366	17	1580532	1583821	DEL	Composite	4
3369	17	2422819	2424995	DEL	Composite	1
3371	17	2301250	2302383	DEL	Composite	1
3372	17	4175960	4176238	DEL	Composite	1
3373	17	4505575	4505898	DEL	Composite	2
3374	17	4018750	4019035	DEL	Composite	1
3375	17	15585836	15587925	DEL	Composite	3
3376	17	50483306	50484966	DEL	Composite	1
3377	17	12778037	12779009	DEL	Composite	1
3378	17	32887655	32888696	DEL	Composite	1
3379	17	3563353	3564490	DEL	Composite	1
3380	17	13765268	13770858	DUP	Composite	1
3381	17	41408486	41409029	DEL	Composite	1
3383	17	53199111	53200405	DEL	Composite	1
3385	17	47694783	47698101	DEL	Composite	1
3387	17	56222818	56292392	DEL	Composite	1
3391	17	32860410	32863462	DEL	Composite	1
3392	17	42304211	42304462	DEL	Landrace	1
3393	17	44814406	44816436	DEL	Yorkshire	1
3394	17	57721962	57724007	DEL	Yorkshire	1
3407	18	2051668	2051930	DEL	Landrace	1
3414	18	36188747	36191244	DEL	Duroc	1
3415	18	23461675	23463185	DEL	Duroc	1
3418	18	22115067	22115342	DEL	Composite	1
3420	18	6470414	6470694	DEL	Composite	1
3421	18	14631996	14634635	DEL	Composite	3
3422	18	33094265	33096421	DEL	Composite	1
3424	18	22621961	22623083	DEL	Composite	1
3425	18	22077420	22132298	DEL	Composite	1
3427	18	27198432	27205766	DEL	Composite	1
3428	18	47753878	47754243	DEL	Composite	1
3429	18	12676645	12679571	DEL	Composite	2
3430	18	35989860	35990968	DEL	Composite	1
3431	18	37209804	37210117	DEL	Composite	1
3432	18	28617802	28619284	DEL	Composite	1
3434	18	2942913	2946413	DEL	Composite	2
3435	18	20542106	20544972	DEL	Composite	2
3436	18	39931639	39934805	DEL	Landrace	1
3437	18	21857361	21858315	DEL	Landrace	1
3438	18	47442024	47443760	DEL	Landrace	1
3441	18	8301574	8303613	DEL	Yorkshire	1
3442	18	39817372	40029300	DEL	Yorkshire	1
3457	X	49470602	49478894	DEL	Landrace	1
3467	X	32647001	32648247	DEL	Landrace	1
3471	X	100718663	100727505	DEL	Landrace	2
3474	X	74348288	74349125	DEL	Duroc	1
3475	X	74349285	74350957	DEL	Duroc	1
3481	X	69843621	69852051	DEL	Composite	5
3482	X	108999828	109002749	DEL	Composite	2
3486	X	113020694	113029125	DEL	Composite	5
3487	X	95934873	95935227	DUP	Composite	1
3488	X	100769949	100774993	DEL	Composite	2
3491	X	14620898	14625845	DEL	Composite	24
3492	X	1161680	1163040	MIX	Composite	5
3493	X	3171211	3171496	DEL	Composite	11
3494	X	5565633	5565903	DEL	Composite	6
3495	X	5652035	5652310	DEL	Composite	1
3496	X	6341528	6341794	DEL	Composite	2
3497	X	6352710	6352927	DEL	Composite	4
3498	X	12990820	12999151	DEL	Composite	9
3500	X	31490085	31492233	DEL	Composite	1
3501	X	682115	682406	DEL	Composite	8
3504	X	96511119	96517828	DEL	Composite	1
3506	X	29930673	29997140	DEL	Composite	10
3507	X	70149283	70152558	DEL	Composite	11
3508	X	5541484	5541702	DEL	Composite	1
3509	X	97289701	97294862	DEL	Composite	1
3510	X	104212	104512	DEL	Composite	3
3511	X	5522269	5522896	DEL	Composite	1
3512	X	5630831	5631117	DEL	Composite	5
3515	X	40979854	40982448	DEL	Composite	2
3516	X	5961227	5961518	DEL	Composite	2
3517	X	14084502	14087727	DEL	Composite	1
3518	X	99117103	99125719	DEL	Composite	1
3519	X	8703501	8706470	DEL	Composite	1
3520	X	9824992	9826328	DEL	Composite	1
3521	X	98881258	98882752	DEL	Composite	1
3522	X	77766940	77774987	DEL	Composite	4
3523	X	30284205	30287114	DUP	Composite	1
3524	X	20027486	20033370	DEL	Composite	1
3525	X	6033652	6033923	DEL	Composite	1
3526	X	27523736	27526595	DEL	Composite	2
3532	X	1084990	1085420	DEL	Composite	1
3533	X	4005730	4008549	DEL	Composite	1
3534	X	114805820	114808848	DEL	Landrace	2
3535	X	22856378	22863834	DEL	Yorkshire	1
3536	X	77409460	77411585	DEL	Yorkshire	1
3538	Y	3760125	3760876	DEL	Landrace	1
